# Supplementary material for: Germline variants predictive of tumor mutational burden and immune checkpoint inhibitor efficacy
Source: iScience. 2021 Mar 4;24(3):102248. doi: 10.1016/j.isci.2021.102248 (PMC7988326; doi:10.1016/j.isci.2021.102248)
Supplement: Table S1. Pathways in table 2 expanded to include the genes perturbed by pathogenic germline variants in these pathways, related to table 2 [file mmc2.xlsx]

## Sheet: Table S1
Table S1. Pathways in Table 1B expanded to include the genes perturbed by pathogenic germline variants in these pathways.
Pathway	Cancer	Patients with PGV	Additional Clonal Nonsyn Mutations Per MB	p-value	Adjusted p-value	Perturbed Genes
TP53 REGULATES TRANSCRIPTION OF DNA REPAIR GENES	UCEC	14	38.7784	8.71238e-31	2.00385e-29	ERCC2 (1), MSH2 (1), RAD51D (1), TP53 (1), ERCC3 (2), BRCA1 (4), FANCI (4), PMS2 (4)
DNA REPAIR	UCEC	31	25.7132	7.35832e-30	8.46207e-29	BLM (1), CHEK2 (1), ERCC2 (1), ERCC4 (1), FANCA (1), FANCL (1), MSH2 (1), NBN (1), PALB2 (1), POLE (1), RAD50 (1), RAD51C (1), RAD51D (1), TP53 (1), BRIP1 (2), ERCC3 (2), FANCG (2), BRCA2 (3), BRCA1 (4), FANCI (4), PMS2 (4), MSH6 (5)
TRANSCRIPTIONAL REGULATION BY TP53	UCEC	20	27.8618	4.70434e-23	3.60666e-22	BLM (1), CHEK2 (1), ERCC2 (1), MSH2 (1), NBN (1), RAD50 (1), RAD51D (1), TP53 (1), BRIP1 (2), ERCC3 (2), PTEN (3), BRCA1 (4), FANCI (4), PMS2 (4)
GENERIC TRANSCRIPTION PATHWAY	UCEC	22	26.3352	1.1319e-22	6.50842e-22	AR (1), BLM (1), CHEK2 (1), EGFR (1), ERCC2 (1), MSH2 (1), NBN (1), RAD50 (1), RAD51D (1), TP53 (1), BRIP1 (2), ERCC3 (2), PTEN (3), BRCA1 (4), FANCI (4), PMS2 (4)
REACTOME DISEASE	UCEC	12	34.1831	5.31711e-21	2.44587e-20	EGFR (1), ERCC2 (1), EXT2 (1), MSH2 (1), RAF1 (1), ERCC3 (2), PTEN (3), PMS2 (4), MSH6 (5)
GENE EXPRESSION TRANSCRIPTION	UCEC	24	23.8715	1.82834e-20	7.00864e-20	AR (1), BLM (1), CHEK2 (1), EGFR (1), ERCC2 (1), MSH2 (1), NBN (1), RAD50 (1), RAD51D (1), TP53 (1), BRIP1 (2), DICER1 (2), DROSHA (2), ERCC3 (2), PTEN (3), BRCA1 (4), FANCI (4), PMS2 (4)
MISMATCH REPAIR, DISEASES OF MISMATCH REPAIR MMR	UCEC	7	34.5501	3.92476e-13	1.28956e-12	MSH2 (1), PMS2 (4), MSH6 (5)
REACTOME SUMOYLATION	UCEC	6	31.4307	9.9285e-10	2.85444e-09	AR (1), BLM (1), TP53 (1), BRCA1 (4)
REACTOME DEUBIQUITINATION	UCEC	6	31.1457	1.39625e-09	3.56819e-09	AR (1), TP53 (1), PTEN (3), BRCA1 (4)
FANCONI ANEMIA PATHWAY	UCEC	8	25.5444	1.04045e-08	2.39303e-08	ERCC4 (1), FANCA (1), FANCL (1), FANCG (2), FANCI (4)
DNA DOUBLE STRAND BREAK RESPONSE	UCEC	7	26.4163	2.9316e-08	6.1297e-08	CHEK2 (1), NBN (1), RAD50 (1), TP53 (1), BRCA1 (4)
G2 M CHECKPOINTS, G2 M DNA DAMAGE CHECKPOINT, REGULATION OF TP53 ACTIVITY, REGULATION OF TP53 ACTIVITY THROUGH PHOSPHORYLATION	UCEC	9	19.9952	1.95786e-06	3.75256e-06	BLM (1), CHEK2 (1), NBN (1), RAD50 (1), TP53 (1), BRIP1 (2), BRCA1 (4)
POST TRANSLATIONAL PROTEIN MODIFICATION	UCEC	9	19.6132	3.06537e-06	5.42335e-06	AR (1), BLM (1), COL7A1 (1), SERPINA1 (1), TP53 (1), PTEN (3), BRCA1 (4)
CELL CYCLE CHECKPOINTS	UCEC	10	17.6199	9.9548e-06	1.63543e-05	BLM (1), BUB1B (1), CHEK2 (1), NBN (1), RAD50 (1), TP53 (1), BRIP1 (2), BRCA1 (4)
REACTOME DISEASE	COAD	8	20.5329	4.06402e-06	7.31524e-05	CDKN2A (1), ERCC3 (1), KIT (1), NTHL1 (1), PMS2 (1), MLH1 (2), MSH2 (2), MSH6 (3)
DNA DOUBLE STRAND BREAK REPAIR	UCEC	15	11.4756	0.000429122	0.000657988	BLM (1), CHEK2 (1), ERCC4 (1), NBN (1), PALB2 (1), POLE (1), RAD50 (1), RAD51C (1), RAD51D (1), TP53 (1), BRIP1 (2), BRCA2 (3), BRCA1 (4)
CELL CYCLE	UCEC	15	11.3731	0.000483502	0.000695033	BLM (1), BUB1B (1), CHEK2 (1), DKC1 (1), NBN (1), POLE (1), RAD50 (1), RAD51C (1), TP53 (1), BRIP1 (2), BRCA2 (3), BRCA1 (4)
DNA REPAIR	SKCM	30	7.88649	0.00062139	0.0124278	BLM (1), BRCA1 (1), BRIP1 (1), ERCC3 (1), FANCA (1), FANCF (1), FANCI (1), FANCM (1), MSH6 (1), MUTYH (1), NBN (1), POLE (1), RAD51C (1), RAD51D (1), FANCC (2), WRN (2), ATM (3), CHEK2 (3), XPA (3), BRCA2 (6)
REACTOME DISEASE	SKCM	6	16.167	0.0016798	0.016798	CDKN2A (1), ERCC3 (1), EXT2 (1), MSH6 (1), MUTYH (1), PTPN11 (1)
CELL CYCLE	SKCM	20	8.42971	0.00280512	0.0187008	BLM (1), BRCA1 (1), BRIP1 (1), BUB1B (1), CDKN2A (1), NBN (1), POLE (1), RAD51C (1), WRN (2), ATM (3), CHEK2 (3), BRCA2 (6)
GENERIC TRANSCRIPTION PATHWAY, GENE EXPRESSION TRANSCRIPTION	COAD	15	9.85735	0.0024667	0.0222003	BARD1 (1), BRCA1 (1), BRIP1 (1), CDKN2A (1), CHEK2 (1), ERCC3 (1), FANCI (1), KIT (1), PMS2 (1), RAD51D (1), ATM (2), ATR (2), MLH1 (2), MSH2 (2), BLM (3)
CELL CYCLE CHECKPOINTS	SKCM	12	9.57161	0.00855313	0.0285104	BLM (1), BRCA1 (1), BRIP1 (1), BUB1B (1), CDKN2A (1), NBN (1), WRN (2), ATM (3), CHEK2 (3)
REGULATION OF TP53 ACTIVITY	SKCM	11	10.3771	0.00634022	0.0285104	BLM (1), BRCA1 (1), BRIP1 (1), CDKN2A (1), NBN (1), WRN (2), ATM (3), CHEK2 (3)
DNA DOUBLE STRAND BREAK REPAIR	SKCM	19	7.71968	0.00764347	0.0285104	BLM (1), BRCA1 (1), BRIP1 (1), NBN (1), POLE (1), RAD51C (1), RAD51D (1), WRN (2), ATM (3), CHEK2 (3), BRCA2 (6)
HDR THROUGH HOMOLOGOUS RECOMBINATION HRR, HOMOLOGY DIRECTED REPAIR	SKCM	17	7.85222	0.0102659	0.0290312	BLM (1), BRCA1 (1), BRIP1 (1), NBN (1), POLE (1), RAD51C (1), RAD51D (1), WRN (2), ATM (3), BRCA2 (6)
REACTOME RESOLUTION OF D LOOP STRUCTURES, REACTOME RESOLUTION OF D LOOP STRUCTURES THROUGH SYNTHESIS DEPENDENT STRAND ANNEALING SDSA, REACTOME HOMOLOGOUS DNA PAIRING AND STRAND EXCHANGE	SKCM	16	7.95783	0.0116125	0.0290312	BLM (1), BRCA1 (1), BRIP1 (1), NBN (1), RAD51C (1), RAD51D (1), WRN (2), ATM (3), BRCA2 (6)
REACTOME GENERIC TRANSCRIPTION PATHWAY, REACTOME GENE EXPRESSION TRANSCRIPTION	SKCM	18	6.90179	0.020286	0.0356818	BLM (1), BRCA1 (1), BRIP1 (1), CDKN2A (1), ERCC3 (1), FANCI (1), NBN (1), PTPN11 (1), RAD51D (1), SMARCE1 (1), FANCC (2), WRN (2), ATM (3), CHEK2 (3)
REACTOME G2 M CHECKPOINTS, REACTOME G2 M DNA DAMAGE CHECKPOINT, REACTOME REGULATION OF TP53 ACTIVITY THROUGH PHOSPHORYLATION	SKCM	10	9.51955	0.0169615	0.0356818	BLM (1), BRCA1 (1), BRIP1 (1), NBN (1), WRN (2), ATM (3), CHEK2 (3)
REACTOME TRANSCRIPTIONAL REGULATION BY TP53	SKCM	16	7.44223	0.0182671	0.0356818	BLM (1), BRCA1 (1), BRIP1 (1), CDKN2A (1), ERCC3 (1), FANCI (1), NBN (1), RAD51D (1), FANCC (2), WRN (2), ATM (3), CHEK2 (3)
