# Supplementary material for: Germline variants predictive of tumor mutational burden and immune checkpoint inhibitor efficacy
Source: iScience. 2021 Mar 4;24(3):102248. doi: 10.1016/j.isci.2021.102248 (PMC7988326; doi:10.1016/j.isci.2021.102248)
Supplement: Table S2. Pathways in table 3 expanded to include the genes perturbed by pathogenic germline variants in these pathways along with the number of patients with each cancer type, related to table 3 [file mmc3.xlsx]

## Sheet: Table S2
Table S2. Pathways in Table 1C expanded to include the genes perturbed by pathogenic germline variants in these pathways along with the number of patients with each cancer type.
Pathway	Number of Patients with PGV	Additional Clonal Nonsyn Mutations Per MB	p-value	Adjusted p-value	Cancers	Perturbed Genes
DEGRADATION OF BETA CATENIN BY THE DESTRUCTION COMPLEX	5	32.5138	7.90709e-09	8.22338e-07	BRCA (1), GBM (1), READ (1), STAD (1), SARC (2)	AXIN2 (1), APC (5)
BETA CATENIN PHOSPHORYLATION CASCADE, DISASSEMBLY OF THE DESTRUCTION COMPLEX AND RECRUITMENT OF AXIN TO THE MEMBRANE, SIGNALING BY WNT IN CANCER, PHOSPHORYLATION SITE MUTANTS OF CTNNB1 ARE NOT TARGETED TO THE PROTEASOME BY THE DESTRUCTION COMPLEX	5	32.5138	7.90709e-09	8.22338e-07	BRCA (1), READ (1), STAD (1), SARC (2)	APC (5)
OVARIAN TUMOR DOMAIN PROTEASES	22	13.7022	3.46597e-07	2.40307e-05	CESC (1), KIRC (1), LIHC (1), LUAD (1), LUSC (1), READ (1), THCA (1), ACC (2), BRCA (2), LGG (2), OV (2), STAD (2), GBM (3), UCEC (4), SARC (5)	PTEN (3), APC (5), TP53 (21)
DEACTIVATION OF THE BETA CATENIN TRANSACTIVATING COMPLEX	7	22.423	2.51748e-06	0.000130909	BRCA (1), PAAD (1), READ (1), STAD (1), THYM (1), SARC (2)	MEN1 (2), APC (5)
PROGRAMMED CELL DEATH	28	11.0298	3.72945e-06	0.000155145	CESC (1), KIRC (1), LIHC (1), PRAD (1), READ (1), THCA (1), UCEC (1), BRCA (2), LUAD (2), LUSC (2), ACC (3), GBM (3), LGG (3), OV (3), STAD (3), SARC (5)	STAT3 (1), APC (5), CDH1 (6), TP53 (21)
REGULATION OF KIT SIGNALING	5	23.9892	2.08597e-05	0.000723137	CESC (1), COAD (1), GBM (1), MESO (1), OV (1), PCPG (1)	CBL (1), SOS1 (1), KIT (2), SH2B3 (2)
APOPTOTIC CLEAVAGE OF CELLULAR PROTEINS, APOPTOTIC EXECUTION PHASE	11	14.5483	0.000129942	0.00337848	ACC (1), BRCA (1), LGG (1), LUSC (1), OV (1), PRAD (1), READ (1), SARC (2), STAD (2)	APC (5), CDH1 (6)
SIGNALING BY WNT, TCF DEPENDENT SIGNALING IN RESPONSE TO WNT	10	15.3088	0.000124123	0.00337848	BRCA (1), GBM (1), OV (1), PAAD (1), READ (1), STAD (1), THYM (1), LGG (2), SARC (2)	AXIN2 (1), SMARCA4 (1), MEN1 (2), TERT (2), APC (5)
MITOCHONDRIAL PROTEIN IMPORT, GLUCONEOGENESIS, GLUCOSE METABOLISM, ASPARTATE AND ASPARAGINE METABOLISM, PROTEIN LOCALIZATION	17	11.4565	0.000193836	0.00447976	BRCA (1), CESC (1), DLBC (1), GBM (1), KIRC (1), LGG (1), OV (1), SKCM (1), STAD (1), UCEC (1), ESCA (2), LIHC (2), PRAD (3)	SLC25A13 (17)
DISEASE	211	3.17431	0.000299341	0.0062263	DLBC (1), MESO (1), READ (1), CHOL (2), KICH (2), LAML (2), TGCT (2), THYM (2), UVM (2), ACC (4), CESC (4), LUSC (5), SKCM (6), BLCA (7), LIHC (7), PAAD (7), PCPG (7), THCA (7), OV (9), GBM (11), KIRC (11), KIRP (11), COAD (12), HNSC (12), PRAD (13), STAD (14), LGG (15), LUAD (15), SARC (15), UCEC (19), BRCA (28)	CBL (1), EXT1 (1), SMAD4 (1), SOS1 (1), STAT3 (1), GALNT3 (2), KIT (2), PDGFRA (2), TSC2 (2), CDK4 (3), CDKN1B (3), HRAS (3), KRAS (3), PTEN (3), RAF1 (3), ABCB11 (4), MAP2K2 (4), APC (5), MET (5), CDH1 (6), NTHL1 (6), PTPN11 (6), MLH1 (7), CDKN2A (10), EXT2 (11), MSH2 (11), EGFR (13), MUTYH (14), ERCC2 (17), NF1 (18), MSH6 (23), ERCC3 (28), PMS2 (35)
MISMATCH REPAIR	63	5.62728	0.000411551	0.00778206	CESC (1), KICH (1), PCPG (1), SKCM (1), THYM (1), UVM (1), BLCA (2), OV (2), THCA (2), KIRC (3), LGG (3), LUAD (3), LUSC (3), SARC (3), GBM (4), KIRP (4), BRCA (5), HNSC (5), LIHC (5), PRAD (5), STAD (5), COAD (8), UCEC (10)	POLD1 (2), MLH1 (7), MSH2 (11), MSH6 (23), PMS2 (35)
DISEASES OF MISMATCH REPAIR MMR	62	5.62339	0.00046148	0.00799898	CESC (1), KICH (1), PCPG (1), SKCM (1), THYM (1), UVM (1), BLCA (2), LUSC (2), OV (2), THCA (2), KIRC (3), LGG (3), LUAD (3), SARC (3), GBM (4), KIRP (4), STAD (4), BRCA (5), HNSC (5), LIHC (5), PRAD (5), COAD (8), UCEC (10)	MLH1 (7), MSH2 (11), MSH6 (23), PMS2 (35)
INTRINSIC PATHWAY FOR APOPTOSIS, INTERLEUKIN 4 AND INTERLEUKIN 13 SIGNALING	17	8.72724	0.00433261	0.0618989	BRCA (1), CESC (1), KIRC (1), LIHC (1), LUSC (1), STAD (1), THCA (1), UCEC (1), ACC (2), LGG (2), LUAD (2), OV (2), GBM (3), SARC (3)	STAT3 (1), TP53 (21)
TP53 REGULATES TRANSCRIPTION OF CELL CYCLE GENES, TP53 REGULATES TRANSCRIPTION OF GENES INVOLVED IN G1 CELL CYCLE ARREST	18	8.45421	0.00446386	0.0618989	BRCA (1), CESC (1), LIHC (1), LUSC (1), STAD (1), THCA (1), UCEC (1), ACC (2), KIRC (2), LGG (2), LUAD (2), OV (2), GBM (3), SARC (4)	CDKN1B (3), TP53 (21)
TRANSCRIPTIONAL REGULATION BY RUNX3	30	6.6518	0.00390422	0.0618989	BLCA (1), CHOL (1), COAD (1), KIRC (1), LIHC (1), LUAD (1), LUSC (1), SKCM (1), UCEC (1), ACC (2), CESC (2), OV (2), THCA (2), GBM (3), SARC (3), BRCA (4), LGG (4), STAD (4)	SMAD4 (1), KRAS (3), CDKN2A (10), TP53 (21)
PRE NOTCH EXPRESSION AND PROCESSING, MITOTIC G2 G2 M PHASES, ACTIVATION OF BH3 ONLY PROTEINS, ACTIVATION OF NOXA AND TRANSLOCATION TO MITOCHONDRIA, ACTIVATION OF PUMA AND TRANSLOCATION TO MITOCHONDRIA, TP53 REGULATES TRANSCRIPTION OF SEVERAL ADDITIONAL CELL DEATH GENES WHOSE SPECIFIC ROLES IN P53 DEPENDENT APOPTOSIS REMAIN UNCERTAIN, TP53 REGULATES TRANSCRIPTION OF DEATH RECEPTORS AND LIGANDS, TP…	16	8.87226	0.00489695	0.0619028	BRCA (1), CESC (1), KIRC (1), LIHC (1), LUAD (1), LUSC (1), STAD (1), THCA (1), UCEC (1), ACC (2), LGG (2), OV (2), GBM (3), SARC (3)	TP53 (21)
SUMOYLATION OF TRANSCRIPTION FACTORS	29	6.57063	0.00505936	0.0619028	BLCA (1), COAD (1), HNSC (1), KIRC (1), LIHC (1), LUAD (1), LUSC (1), UCEC (1), ACC (2), CESC (2), CHOL (2), LGG (2), OV (2), SKCM (2), THCA (2), BRCA (3), GBM (3), SARC (3), STAD (3)	MITF (3), CDKN2A (10), TP53 (21)
OXIDATIVE STRESS INDUCED SENESCENCE	29	6.47633	0.00572431	0.0661476	BLCA (1), CHOL (1), COAD (1), KIRC (1), LIHC (1), LUSC (1), PAAD (1), SKCM (1), UCEC (1), ACC (2), CESC (2), LGG (2), LUAD (2), OV (2), THCA (2), GBM (3), SARC (3), STAD (3), BRCA (4)	CDK4 (3), CDKN2A (10), TP53 (21)
FORMATION OF SENESCENCE ASSOCIATED HETEROCHROMATIN FOCI SAHF	17	8.30433	0.00663396	0.0709019	BRCA (1), CESC (1), HNSC (1), KIRC (1), LIHC (1), LUAD (1), LUSC (1), THCA (1), UCEC (1), ACC (2), LGG (2), OV (2), STAD (2), SARC (3), GBM (4)	RB1 (3), TP53 (21)
ONCOGENE INDUCED SENESCENCE	30	6.23538	0.00681749	0.0709019	BLCA (1), CHOL (1), COAD (1), HNSC (1), KIRC (1), LIHC (1), LUSC (1), PAAD (1), SKCM (1), UCEC (1), ACC (2), CESC (2), LGG (2), LUAD (2), OV (2), THCA (2), SARC (3), BRCA (4), GBM (4), STAD (4)	CDK4 (3), RB1 (3), CDKN2A (10), TP53 (21)
RUNX3 REGULATES CDKN1A TRANSCRIPTION	17	8.22042	0.00721467	0.0714595	BRCA (1), CESC (1), KIRC (1), LIHC (1), LUAD (1), LUSC (1), STAD (1), THCA (1), UCEC (1), ACC (2), OV (2), GBM (3), LGG (3), SARC (3)	SMAD4 (1), TP53 (21)
PTEN REGULATION, REGULATION OF PTEN GENE TRANSCRIPTION	17	8.14888	0.0077263	0.0730487	BRCA (1), CESC (1), KIRC (1), LIHC (1), LUAD (1), LUSC (1), STAD (1), THCA (1), ACC (2), LGG (2), OV (2), GBM (3), SARC (3), UCEC (4)	PTEN (3), TP53 (21)
METABOLISM OF CARBOHYDRATES	28	6.04354	0.0116059	0.104958	BLCA (1), BRCA (1), CESC (1), DLBC (1), GBM (1), HNSC (1), KIRC (1), KIRP (1), LUAD (1), OV (1), PAAD (1), SARC (1), TGCT (1), ESCA (2), LIHC (2), SKCM (2), STAD (2), UCEC (2), LGG (3), PRAD (3)	EXT1 (1), EXT2 (11), SLC25A13 (17)
METABOLISM OF AMINO ACIDS AND DERIVATIVES	29	5.868	0.0125059	0.10635	BRCA (1), CESC (1), DLBC (1), GBM (1), KIRP (1), LGG (1), LUAD (1), LUSC (1), OV (1), SKCM (1), STAD (1), KIRC (2), LIHC (2), PAAD (2), SARC (2), THCA (2), UCEC (2), ESCA (3), PRAD (4)	MTAP (2), FAH (11), SLC25A13 (17)
UB SPECIFIC PROCESSING PROTEASES	26	6.1622	0.0127824	0.10635	BLCA (1), CESC (1), COAD (1), HNSC (1), KIRC (1), LIHC (1), LUAD (1), LUSC (1), PAAD (1), THCA (1), THYM (1), ACC (2), OV (2), STAD (2), LGG (3), SARC (3), BRCA (4), GBM (4), UCEC (5)	AXIN2 (1), SMAD4 (1), CYLD (2), PTEN (3), AR (4), DDB2 (4), TP53 (21)
INTRACELLULAR SIGNALING BY SECOND MESSENGERS	47	4.46163	0.0155281	0.124225	CHOL (1), COAD (1), HNSC (1), LAML (1), SKCM (1), STAD (1), TGCT (1), ACC (2), CESC (2), LIHC (2), LUSC (2), PAAD (2), PRAD (2), GBM (3), KIRC (3), THCA (3), BRCA (4), KIRP (4), LGG (4), LUAD (4), OV (5), SARC (5), UCEC (5)	KIT (2), PDGFRA (2), PRKAR1A (2), TSC2 (2), CDKN1B (3), PTEN (3), MET (5), PTPN11 (6), EGFR (13), TP53 (21)
SIGNALING BY SCF KIT	16	7.23622	0.0217843	0.16782	BLCA (1), CESC (1), COAD (1), GBM (1), LAML (1), LUAD (1), MESO (1), OV (1), PAAD (1), PCPG (1), SKCM (1), STAD (1), UVM (1), BRCA (3), LGG (3)	CBL (1), SOS1 (1), STAT3 (1), KIT (2), SH2B3 (2), HRAS (3), KRAS (3), PTPN11 (6)
TP53 REGULATES METABOLIC GENES	22	5.73309	0.0331206	0.246039	BRCA (1), HNSC (1), KIRC (1), LIHC (1), LUAD (1), LUSC (1), STAD (1), TGCT (1), THCA (1), ACC (2), CESC (2), LGG (2), OV (2), PRAD (2), GBM (3), SARC (3), UCEC (4)	TSC2 (2), PTEN (3), TSC1 (3), TP53 (21)
ASSOCIATION OF TRIC CCT WITH TARGET PROTEINS DURING BIOSYNTHESIS, PROTEIN FOLDING	24	5.43894	0.0347222	0.249042	BRCA (1), CESC (1), COAD (1), ESCA (1), KIRC (1), LIHC (1), LUSC (1), PRAD (1), STAD (1), THCA (1), ACC (2), KIRP (2), LGG (2), LUAD (2), OV (2), UCEC (2), GBM (3), SARC (4)	STAT3 (1), GBA (7), TP53 (21)
FACTORS INVOLVED IN MEGAKARYOCYTE DEVELOPMENT AND PLATELET PRODUCTION	33	4.49548	0.0408164	0.282994	COAD (1), ESCA (1), KIRC (1), LAML (1), MESO (1), SKCM (1), STAD (1), THCA (1), ACC (2), BLCA (2), CESC (2), KIRP (2), LIHC (2), LUAD (2), LUSC (2), PRAD (2), UCEC (2), BRCA (3), GBM (3), LGG (3), SARC (3), OV (4)	JMJD1C (1), PRKAR1A (2), SH2B3 (2), DOCK8 (5), RAD51C (11), TP53 (21)
DISEASES OF SIGNAL TRANSDUCTION	63	3.21789	0.0435889	0.28993	ACC (1), CHOL (1), COAD (1), HNSC (1), KICH (1), LAML (1), LUSC (1), MESO (1), READ (1), SKCM (1), TGCT (1), UVM (1), CESC (2), GBM (2), THCA (2), BLCA (3), KIRC (3), KIRP (3), PAAD (3), PRAD (3), STAD (3), LGG (4), OV (4), LUAD (5), UCEC (5), PCPG (6), BRCA (7), SARC (9)	CBL (1), SMAD4 (1), SOS1 (1), STAT3 (1), KIT (2), PDGFRA (2), TSC2 (2), CDKN1B (3), HRAS (3), KRAS (3), PTEN (3), RAF1 (3), MAP2K2 (4), APC (5), MET (5), PTPN11 (6), EGFR (13), NF1 (18)
TRANSCRIPTIONAL REGULATION BY THE AP 2 TFAP2 FAMILY OF TRANSCRIPTION FACTORS, TFAP2 AP 2 FAMILY REGULATES TRANSCRIPTION OF GROWTH FACTORS AND THEIR RECEPTORS	13	7.02639	0.0446046	0.28993	BRCA (1), CESC (1), CHOL (1), COAD (1), KIRC (1), LUAD (1), LUSC (1), SARC (1), THCA (1), UCEC (1), PAAD (2), OV (3)	KIT (2), EGFR (13)
MEIOSIS, REPRODUCTION	334	-1.30453	0.0638031	0.402153	CHOL (1), KICH (1), ACC (2), MESO (2), LAML (3), THYM (3), UVM (4), KIRC (5), TGCT (5), ESCA (7), GBM (7), PCPG (7), READ (7), KIRP (8), THCA (8), HNSC (9), SARC (9), CESC (10), LIHC (11), LUSC (11), PAAD (11), UCEC (11), COAD (12), LGG (13), SKCM (13), BLCA (19), PRAD (19), LUAD (20), STAD (20), BRCA (70), OV (72)	CDK4 (3), RAD50 (4), MLH1 (7), RAD51C (11), ATR (14), POT1 (17), NBN (18), PRDM9 (19), BLM (32), ATM (57), BRCA1 (106), BRCA2 (112)
MRNA CAPPING, HIV INFECTION, HIV LIFE CYCLE, FORMATION OF THE EARLY ELONGATION COMPLEX, FORMATION OF HIV ELONGATION COMPLEX IN THE ABSENCE OF HIV TAT, TRANSCRIPTION OF THE HIV GENOME, EPIGENETIC REGULATION OF GENE EXPRESSION, NEGATIVE EPIGENETIC REGULATION OF RRNA EXPRESSION, RNA POLYMERASE I TRANSCRIPTION INITIATION, RNA POLYMERASE I PROMOTER ESCAPE, RNA POLYMERASE II TRANSCRIPTION PRE INITIATIO…	36	3.60477	0.086834	0.52994	ACC (1), COAD (1), KIRP (1), LAML (1), LUSC (1), PAAD (1), SARC (1), SKCM (1), THYM (1), LGG (2), OV (2), PRAD (2), THCA (2), GBM (3), HNSC (3), KIRC (3), STAD (3), UCEC (3), LUAD (4), BRCA (9)	ERCC2 (17), ERCC3 (28)
CELL CYCLE MITOTIC	66	2.61091	0.0936222	0.52994	BLCA (1), CHOL (1), COAD (1), PAAD (1), UCS (1), ACC (2), HNSC (2), KIRP (2), OV (2), PCPG (2), LGG (3), SKCM (3), UCEC (3), CESC (4), KIRC (4), SARC (4), THCA (4), LIHC (5), LUAD (5), LUSC (6), STAD (7), BRCA (9), GBM (10)	POLD1 (2), CDK4 (3), CDKN1B (3), RB1 (3), MAX (7), CDKN2A (10), POLE (14), BUB1B (19), TP53 (21)
MEIOTIC RECOMBINATION	312	-1.22204	0.0929383	0.52994	CHOL (1), KICH (1), ACC (2), LAML (2), MESO (2), THYM (2), UVM (3), KIRC (5), READ (5), TGCT (5), GBM (6), PCPG (6), ESCA (7), HNSC (7), KIRP (7), SARC (7), THCA (7), LUSC (9), CESC (10), COAD (10), LIHC (10), PAAD (11), UCEC (11), LGG (12), SKCM (13), BLCA (18), LUAD (18), PRAD (18), STAD (20), BRCA (63), OV (71)	CDK4 (3), RAD50 (4), MLH1 (7), RAD51C (11), NBN (18), PRDM9 (19), BLM (32), ATM (57), BRCA1 (106), BRCA2 (112)
SIGNALING BY NOTCH	27	4.06483	0.0942681	0.52994	CHOL (1), LIHC (1), STAD (1), ACC (2), BRCA (2), CESC (2), KIRC (2), LGG (2), LUAD (2), LUSC (2), PAAD (2), THCA (2), UCEC (2), GBM (3), OV (4), SARC (4)	EGFR (13), TP53 (21)
RNA POLYMERASE II PRE TRANSCRIPTION EVENTS, RNA POLYMERASE II TRANSCRIPTION ELONGATION	37	3.44657	0.0969606	0.530732	ACC (1), COAD (1), KIRP (1), LAML (1), LUSC (1), PAAD (1), SARC (1), SKCM (1), THYM (1), OV (2), PRAD (2), THCA (2), HNSC (3), KIRC (3), LGG (3), STAD (3), UCEC (3), GBM (4), LUAD (4), BRCA (9)	CTR9 (2), ERCC2 (17), ERCC3 (28)
HDR THROUGH HOMOLOGOUS RECOMBINATION HRR	401	-1.05111	0.103059	0.535906	ACC (1), DLBC (1), THYM (1), KICH (2), LAML (2), UVM (2), MESO (4), TGCT (5), KIRP (6), READ (7), KIRC (8), PCPG (8), ESCA (10), GBM (10), SARC (12), HNSC (13), PAAD (13), THCA (13), CESC (14), LUSC (14), LIHC (15), COAD (16), UCEC (16), LGG (17), SKCM (18), LUAD (20), BLCA (21), PRAD (21), STAD (32), BRCA (75), OV (76)	POLD1 (2), BARD1 (4), RAD50 (4), POLH (9), RAD51D (9), RAD51C (11), ATR (14), POLE (14), WRN (16), NBN (18), PALB2 (29), BLM (32), BRIP1 (36), ATM (57), BRCA1 (106), BRCA2 (112)
G1 S DNA DAMAGE CHECKPOINTS	96	2.1129	0.102339	0.535906	CHOL (1), DLBC (1), HNSC (1), KICH (1), KIRP (1), LAML (1), READ (1), TGCT (1), THYM (1), UCS (1), ACC (2), CESC (2), ESCA (2), KIRC (2), LIHC (2), LUSC (2), UCEC (2), OV (3), COAD (4), GBM (5), THCA (5), LGG (6), PAAD (6), SARC (6), PRAD (7), SKCM (7), BLCA (9), LUAD (11), STAD (11), BRCA (15)	CDKN1B (3), CDKN2A (10), TP53 (21), CHEK2 (28), ATM (57)
HOMOLOGY DIRECTED REPAIR	410	-0.998494	0.117465	0.575283	ACC (1), DLBC (1), THYM (1), KICH (2), LAML (2), UVM (2), MESO (4), TGCT (5), KIRP (7), READ (7), KIRC (8), PCPG (8), ESCA (10), GBM (12), SARC (12), HNSC (13), PAAD (13), CESC (14), LUSC (14), THCA (14), LIHC (15), COAD (17), UCEC (17), LGG (18), SKCM (18), LUAD (21), PRAD (21), BLCA (22), STAD (33), BRCA (75), OV (76)	POLD1 (2), ERCC1 (3), BARD1 (4), RAD50 (4), ERCC4 (7), POLH (9), RAD51D (9), RAD51C (11), ATR (14), POLE (14), WRN (16), NBN (18), PALB2 (29), BLM (32), BRIP1 (36), ATM (57), BRCA1 (106), BRCA2 (112)
HOMOLOGOUS DNA PAIRING AND STRAND EXCHANGE	381	-1.03009	0.118929	0.575283	ACC (1), THYM (1), UVM (1), KICH (2), LAML (2), MESO (4), TGCT (5), KIRC (6), KIRP (6), READ (7), PCPG (8), GBM (9), ESCA (10), CESC (12), HNSC (12), LIHC (12), PAAD (12), SARC (12), THCA (12), LUSC (13), UCEC (15), COAD (16), LGG (16), SKCM (17), LUAD (18), PRAD (20), BLCA (21), STAD (29), BRCA (73), OV (76)	BARD1 (4), RAD50 (4), RAD51D (9), RAD51C (11), ATR (14), WRN (16), NBN (18), PALB2 (29), BLM (32), BRIP1 (36), ATM (57), BRCA1 (106), BRCA2 (112)
REGULATION OF TP53 EXPRESSION AND DEGRADATION, STABILIZATION OF P53	94	2.04847	0.11705	0.575283	CHOL (1), DLBC (1), HNSC (1), KICH (1), KIRC (1), KIRP (1), LAML (1), READ (1), TGCT (1), THYM (1), UCS (1), ACC (2), CESC (2), ESCA (2), LIHC (2), LUSC (2), UCEC (2), OV (3), COAD (4), GBM (5), SARC (5), THCA (5), LGG (6), PAAD (6), PRAD (7), SKCM (7), BLCA (9), LUAD (10), STAD (11), BRCA (15)	CDKN2A (10), TP53 (21), CHEK2 (28), ATM (57)
RESOLUTION OF D LOOP STRUCTURES, RESOLUTION OF D LOOP STRUCTURES THROUGH SYNTHESIS DEPENDENT STRAND ANNEALING SDSA	370	-0.998389	0.136154	0.643636	ACC (1), THYM (1), UVM (1), KICH (2), LAML (2), MESO (4), TGCT (5), KIRC (6), KIRP (6), READ (6), PCPG (8), GBM (9), ESCA (10), HNSC (11), LUSC (11), SARC (11), CESC (12), LIHC (12), PAAD (12), THCA (12), COAD (14), UCEC (15), LGG (16), SKCM (17), LUAD (18), BLCA (20), PRAD (20), STAD (29), BRCA (68), OV (75)	BARD1 (4), RAD50 (4), RAD51D (9), RAD51C (11), WRN (16), NBN (18), PALB2 (29), BLM (32), BRIP1 (36), ATM (57), BRCA1 (106), BRCA2 (112)
MEIOTIC SYNAPSIS	116	-1.67845	0.154815	0.69463	LAML (1), MESO (1), SKCM (1), THCA (1), UVM (1), GBM (2), READ (2), SARC (2), THYM (2), COAD (3), HNSC (3), KIRC (3), KIRP (3), LIHC (3), PCPG (3), TGCT (3), BLCA (4), CESC (4), LGG (4), PRAD (4), STAD (4), UCEC (4), LUAD (5), LUSC (6), BRCA (31), OV (37)	ATR (14), POT1 (17), BRCA1 (106)
INFECTIOUS DISEASE	51	2.49546	0.158575	0.69463	BLCA (1), COAD (1), LAML (1), PAAD (1), SARC (1), SKCM (1), THYM (1), ACC (2), LUSC (2), THCA (2), KIRC (3), LGG (3), OV (3), UCEC (3), GBM (4), HNSC (4), KIRP (4), PRAD (4), LUAD (5), STAD (5), BRCA (10)	CBL (1), MAP2K2 (4), MET (5), CDH1 (6), ERCC2 (17), ERCC3 (28)
PROCESSING OF DNA DOUBLE STRAND BREAK ENDS	242	-1.15437	0.160299	0.69463	ACC (1), LAML (1), THYM (1), UVM (1), KICH (2), MESO (2), KIRP (4), TGCT (4), ESCA (5), KIRC (5), PCPG (5), CESC (6), HNSC (6), LIHC (6), PAAD (6), READ (6), GBM (8), SARC (8), THCA (8), LUSC (9), SKCM (9), UCEC (9), COAD (10), LGG (12), PRAD (13), BLCA (14), LUAD (15), STAD (19), OV (44), BRCA (48)	BARD1 (4), RAD50 (4), ATR (14), WRN (16), NBN (18), BLM (32), BRIP1 (36), ATM (57), BRCA1 (106)
REGULATION OF RUNX3 EXPRESSION AND ACTIVITY	10	5.71114	0.152257	0.69463	BLCA (1), CESC (1), CHOL (1), COAD (1), SKCM (1), THCA (1), BRCA (2), STAD (2)	CDKN2A (10)
FORMATION OF TC NER PRE INCISION COMPLEX	48	2.48505	0.173115	0.734857	ACC (1), KIRP (1), LAML (1), LUSC (1), PAAD (1), SARC (1), THYM (1), COAD (2), OV (2), LGG (3), THCA (3), UCEC (3), GBM (4), HNSC (4), KIRC (4), PRAD (4), SKCM (4), STAD (4), LUAD (6), BRCA (9)	XPA (14), ERCC2 (17), ERCC3 (28)
HDR THROUGH SINGLE STRAND ANNEALING SSA	252	-1.04886	0.193085	0.787484	ACC (1), LAML (1), THYM (1), UVM (1), KICH (2), MESO (2), TGCT (4), ESCA (5), KIRC (5), KIRP (5), PCPG (5), CESC (6), HNSC (6), LIHC (6), PAAD (6), READ (6), SARC (8), LUSC (9), SKCM (9), THCA (9), GBM (10), UCEC (10), COAD (11), LGG (13), PRAD (13), BLCA (15), LUAD (16), STAD (20), OV (44), BRCA (48)	ERCC1 (3), BARD1 (4), RAD50 (4), ERCC4 (7), ATR (14), WRN (16), NBN (18), BLM (32), BRIP1 (36), ATM (57), BRCA1 (106)
RUNX3 REGULATES P14 ARF	13	4.57779	0.190934	0.787484	BLCA (1), CESC (1), CHOL (1), COAD (1), LGG (1), SKCM (1), THCA (1), BRCA (3), STAD (3)	KRAS (3), CDKN2A (10)
VESICLE MEDIATED TRANSPORT	68	-1.9749	0.19811	0.792441	ACC (1), CHOL (1), ESCA (1), GBM (1), MESO (1), SKCM (1), THYM (1), UCS (1), BLCA (2), CESC (2), COAD (2), KIRP (2), LUSC (2), SARC (2), TGCT (2), OV (3), PRAD (3), STAD (3), UCEC (3), KIRC (4), LGG (4), BRCA (5), PAAD (5), HNSC (6), LIHC (6), THCA (6), LUAD (7)	CBL (1), TSC2 (2), TSC1 (3), EGFR (13), SERPINA1 (13), COL7A1 (22), GJB2 (23)
METABOLISM OF RNA	44	2.40069	0.207726	0.799146	COAD (1), LAML (1), LUSC (1), PAAD (1), PCPG (1), SARC (1), SKCM (1), THYM (1), ACC (2), KIRP (2), OV (2), GBM (3), HNSC (3), LGG (3), PRAD (3), STAD (3), THCA (3), KIRC (4), UCEC (4), LUAD (5), BRCA (9)	NHP2 (1), NOP10 (1), DKC1 (7), ERCC2 (17), ERCC3 (28)
CYTOKINE SIGNALING IN IMMUNE SYSTEM, SIGNALING BY INTERLEUKINS	96	1.60503	0.215109	0.799146	CHOL (1), COAD (1), HNSC (1), KICH (1), LAML (1), LIHC (1), MESO (1), READ (1), TGCT (1), THYM (1), UVM (1), SKCM (2), ACC (3), BLCA (3), KIRC (3), LUSC (3), STAD (3), THCA (3), KIRP (4), PAAD (4), PRAD (4), CESC (5), GBM (5), OV (6), UCEC (6), LGG (7), LUAD (7), BRCA (9), SARC (9), PCPG (15)	CBL (1), SMARCA4 (1), SOS1 (1), STAT3 (1), KIT (2), MTAP (2), PDGFRA (2), HRAS (3), KRAS (3), RAF1 (3), MAP2K2 (4), MET (5), PTPN11 (6), EGFR (13), NF1 (18), TP53 (21), RET (26)
SENESCENCE ASSOCIATED SECRETORY PHENOTYPE SASP	16	3.8864	0.217896	0.799146	BLCA (1), CESC (1), CHOL (1), COAD (1), KIRC (1), PAAD (1), SARC (1), SKCM (1), THCA (1), STAD (2), BRCA (3), LUAD (3)	STAT3 (1), CDK4 (3), CDKN1B (3), CDKN2A (10)
NONHOMOLOGOUS END JOINING NHEJ	161	-1.23672	0.21788	0.799146	LAML (1), MESO (1), SARC (1), THYM (1), UVM (1), HNSC (2), READ (2), ESCA (3), KIRC (3), PCPG (3), THCA (3), CESC (4), COAD (4), GBM (4), KIRP (4), LIHC (4), LUSC (4), PAAD (4), TGCT (4), SKCM (5), UCEC (6), LGG (7), BLCA (9), LUAD (11), PRAD (11), STAD (13), BRCA (36), OV (38)	BARD1 (4), RAD50 (4), NBN (18), ATM (57), BRCA1 (106)
TRANSCRIPTIONAL REGULATION BY E2F6	99	-1.56886	0.218997	0.799146	COAD (1), HNSC (1), MESO (1), SKCM (1), THCA (1), THYM (1), GBM (2), BLCA (3), KIRC (3), KIRP (3), LGG (3), LIHC (3), LUAD (3), PRAD (3), TGCT (3), CESC (4), LUSC (4), PCPG (4), STAD (4), UCEC (4), BRCA (25), OV (36)	MAX (7), BRCA1 (106)
GENERIC TRANSCRIPTION PATHWAY	472	0.725054	0.223945	0.803111	UCS (1), CHOL (2), DLBC (2), MESO (3), UVM (3), ACC (4), KICH (4), LAML (4), THYM (6), TGCT (7), PCPG (8), ESCA (9), READ (10), CESC (13), KIRP (13), PAAD (14), KIRC (15), LIHC (15), LUSC (17), THCA (18), GBM (19), HNSC (20), SARC (20), SKCM (20), COAD (21), PRAD (24), BLCA (25), LGG (27), UCEC (29), LUAD (31), STAD (36), OV (54), BRCA (76)	SMAD4 (1), SMARCA4 (1), SMARCB1 (1), SMARCE1 (1), STK11 (1), KIT (2), MEN1 (2), PAX5 (2), TSC2 (2), CDK4 (3), CDKN1B (3), KRAS (3), PTEN (3), RB1 (3), TSC1 (3), AR (4), BARD1 (4), DDB2 (4), RAD50 (4), MET (5), PTPN11 (6), MAX (7), MLH1 (7), RAD51D (9), CDKN2A (10), FANCD2 (11), MSH2 (11), EGFR (13), ATR (14), WRN (16), ERCC2 (17), FANCC (17), NBN (18), FANCI (19), TP53 (21), CHEK2 (28), ERCC3 (28…
DEUBIQUITINATION	136	1.30369	0.232007	0.804291	ESCA (1), PAAD (1), READ (1), SKCM (1), UVM (1), ACC (2), HNSC (2), KIRP (2), MESO (2), PCPG (2), THCA (2), THYM (2), COAD (3), PRAD (3), TGCT (3), BLCA (4), CESC (5), GBM (5), LIHC (5), LUAD (5), LUSC (5), SARC (5), LGG (6), KIRC (7), STAD (7), UCEC (9), BRCA (30), OV (38)	AXIN2 (1), SMAD4 (1), CYLD (2), PTEN (3), AR (4), BARD1 (4), DDB2 (4), APC (5), BAP1 (8), TP53 (21), BRCA1 (106)
TRANSCRIPTION COUPLED NUCLEOTIDE EXCISION REPAIR TC NER, DUAL INCISION IN TC NER	71	1.8063	0.229078	0.804291	ACC (1), BLCA (1), CESC (1), LAML (1), PAAD (1), SARC (1), THYM (1), KIRP (2), LIHC (2), LUSC (2), OV (2), COAD (3), HNSC (4), LGG (5), PRAD (5), SKCM (5), THCA (5), UCEC (5), KIRC (6), GBM (7), LUAD (8), STAD (8), BRCA (10)	ERCC5 (1), POLD1 (2), ERCC1 (3), ERCC4 (7), POLE (14), XPA (14), ERCC2 (17), ERCC3 (28)
NEGATIVE REGULATION OF THE PI3K AKT NETWORK	25	2.68807	0.287001	0.857527	CESC (1), CHOL (1), COAD (1), HNSC (1), KIRC (1), LAML (1), LUSC (1), PRAD (1), SARC (1), SKCM (1), LGG (2), LUAD (2), PAAD (2), THCA (2), BRCA (3), KIRP (3), OV (3), UCEC (4)	KIT (2), PDGFRA (2), PTEN (3), MET (5), PTPN11 (6), EGFR (13)
FORMATION OF INCISION COMPLEX IN GG NER	66	1.67247	0.282932	0.857527	ACC (1), LAML (1), PAAD (1), BLCA (2), LUSC (2), OV (2), THYM (2), COAD (3), KIRP (3), SARC (3), LGG (4), SKCM (4), THCA (4), UCEC (4), HNSC (5), PRAD (5), STAD (5), KIRC (6), GBM (7), LUAD (7), BRCA (10)	ERCC5 (1), ERCC1 (3), DDB2 (4), ERCC4 (7), XPC (7), XPA (14), ERCC2 (17), ERCC3 (28)
PI3K AKT SIGNALING IN CANCER	29	2.48921	0.288498	0.857527	CESC (1), CHOL (1), COAD (1), HNSC (1), LAML (1), LUSC (1), SKCM (1), TGCT (1), KIRC (2), LGG (2), PAAD (2), PRAD (2), SARC (2), THCA (2), BRCA (3), KIRP (3), LUAD (3), OV (3), UCEC (4)	KIT (2), PDGFRA (2), TSC2 (2), CDKN1B (3), PTEN (3), MET (5), PTPN11 (6), EGFR (13)
CONSTITUTIVE SIGNALING BY ABERRANT PI3K IN CANCER	24	2.9426	0.253425	0.857527	CESC (1), CHOL (1), COAD (1), HNSC (1), KIRC (1), LAML (1), LUSC (1), PRAD (1), SARC (1), SKCM (1), UCEC (1), LGG (2), LUAD (2), PAAD (2), THCA (2), BRCA (3), KIRP (3), OV (3)	KIT (2), PDGFRA (2), MET (5), PTPN11 (6), EGFR (13)
SUMOYLATION OF DNA DAMAGE RESPONSE AND REPAIR PROTEINS	147	-1.1201	0.285958	0.857527	ACC (1), CHOL (1), MESO (1), PAAD (1), THYM (1), KICH (2), HNSC (3), KIRP (3), LIHC (3), PCPG (3), READ (3), TGCT (3), PRAD (4), THCA (4), COAD (5), GBM (5), LGG (5), SKCM (5), UCEC (5), CESC (6), KIRC (6), LUAD (6), LUSC (6), SARC (6), BLCA (7), STAD (9), BRCA (29), OV (38)	XPC (7), CDKN2A (10), WRN (16), BLM (32), BRCA1 (106)
METALLOPROTEASE DUBS	97	-1.36768	0.288591	0.857527	ESCA (1), GBM (1), HNSC (1), MESO (1), SKCM (1), THCA (1), THYM (1), COAD (2), KIRP (2), LIHC (2), PCPG (2), BLCA (3), KIRC (3), LGG (3), LUAD (3), PRAD (3), TGCT (3), CESC (4), LUSC (4), STAD (4), UCEC (4), BRCA (25), OV (36)	BARD1 (4), BRCA1 (106)
DUAL INCISION IN GG NER	75	1.59036	0.276538	0.857527	ACC (1), CESC (1), LAML (1), PAAD (1), SARC (1), BLCA (2), KIRP (2), LIHC (2), LUSC (2), OV (2), THYM (2), COAD (3), HNSC (5), LGG (5), PRAD (5), SKCM (5), THCA (5), UCEC (5), KIRC (6), GBM (7), LUAD (8), STAD (8), BRCA (11)	ERCC5 (1), POLD1 (2), ERCC1 (3), DDB2 (4), ERCC4 (7), POLE (14), XPA (14), ERCC2 (17), ERCC3 (28)
REGULATION OF TP53 ACTIVITY THROUGH METHYLATION	85	1.54295	0.261356	0.857527	CESC (1), DLBC (1), HNSC (1), KICH (1), KIRC (1), KIRP (1), LAML (1), READ (1), TGCT (1), THYM (1), UCS (1), ACC (2), ESCA (2), LIHC (2), LUSC (2), UCEC (2), COAD (3), OV (3), THCA (4), GBM (5), SARC (5), LGG (6), PAAD (6), SKCM (6), PRAD (7), BLCA (8), STAD (9), LUAD (10), BRCA (13)	TP53 (21), CHEK2 (28), ATM (57)
GENE EXPRESSION TRANSCRIPTION	478	0.670065	0.258198	0.857527	UCS (1), CHOL (2), DLBC (2), MESO (3), UVM (3), ACC (4), KICH (4), LAML (4), THYM (6), TGCT (7), PCPG (8), ESCA (9), READ (10), CESC (13), KIRP (13), PAAD (14), KIRC (15), LIHC (16), LUSC (17), THCA (19), GBM (20), HNSC (20), SARC (20), SKCM (20), COAD (21), PRAD (24), BLCA (25), LGG (28), LUAD (31), UCEC (33), STAD (37), OV (54), BRCA (76)	SMAD4 (1), SMARCA4 (1), SMARCB1 (1), SMARCE1 (1), STK11 (1), CTR9 (2), KIT (2), MEN1 (2), PAX5 (2), TSC2 (2), CDK4 (3), CDKN1B (3), DICER1 (3), KRAS (3), PTEN (3), RB1 (3), TSC1 (3), AR (4), BARD1 (4), DDB2 (4), DROSHA (4), RAD50 (4), MET (5), PTPN11 (6), MAX (7), MLH1 (7), RAD51D (9), CDKN2A (10), FANCD2 (11), MSH2 (11), EGFR (13), ATR (14), WRN (16), ERCC2 (17), FANCC (17), NBN (18), FANCI (19)…
RUNX2 REGULATES OSTEOBLAST DIFFERENTIATION	5	5.98492	0.288554	0.857527	GBM (1), HNSC (1), UCEC (1), BRCA (2), STAD (2)	RB1 (3), AR (4)
DEVELOPMENTAL BIOLOGY	75	-1.53485	0.293718	0.86047	CHOL (1), HNSC (1), LAML (1), READ (1), SARC (1), THYM (1), UVM (1), BLCA (2), KIRC (2), LUSC (2), OV (2), TGCT (2), THCA (2), PRAD (3), STAD (3), CESC (4), KIRP (4), PAAD (4), SKCM (4), LGG (5), UCEC (5), LUAD (6), LIHC (8), BRCA (10), PCPG (10)	SMAD4 (1), SOS1 (1), SRGAP1 (1), STAT3 (1), CDK4 (3), HRAS (3), KRAS (3), MAP2K2 (4), MET (5), PTPN11 (6), EGFR (13), HNF1A (18), RET (26)
G1 PHASE	17	2.9568	0.333954	0.920771	BLCA (1), CESC (1), CHOL (1), COAD (1), GBM (1), HNSC (1), KIRC (1), PAAD (1), SARC (1), SKCM (1), THCA (1), LUAD (2), BRCA (3), STAD (3)	CDK4 (3), CDKN1B (3), RB1 (3), CDKN2A (10)
NUCLEOTIDE EXCISION REPAIR, GLOBAL GENOME NUCLEOTIDE EXCISION REPAIR GG NER	78	1.37781	0.336435	0.920771	ACC (1), CESC (1), LAML (1), PAAD (1), BLCA (2), LIHC (2), OV (2), THYM (2), COAD (3), KIRP (3), LUSC (3), SARC (3), HNSC (5), LGG (5), PRAD (5), SKCM (5), THCA (5), UCEC (5), GBM (8), KIRC (8), LUAD (8), STAD (8), BRCA (11)	ERCC5 (1), POLD1 (2), ERCC1 (3), DDB2 (4), ERCC4 (7), XPC (7), POLE (14), XPA (14), ERCC2 (17), ERCC3 (28)
GAP JUNCTION ASSEMBLY, GAP JUNCTION TRAFFICKING AND REGULATION, TRANSPORT OF CONNEXONS TO THE PLASMA MEMBRANE	17	-2.9779	0.331639	0.920771	COAD (1), PAAD (1), TGCT (1), THCA (1), THYM (1), BRCA (2), KIRC (2), KIRP (2), LGG (2), LIHC (3), STAD (3), LUAD (4)	GJB2 (23)
REGULATION OF HSF1 MEDIATED HEAT SHOCK RESPONSE, CELLULAR RESPONSE TO HEAT STRESS	58	-1.62112	0.328896	0.920771	GBM (1), KIRP (1), LAML (1), LIHC (1), ESCA (2), HNSC (2), LUSC (2), OV (2), READ (2), SARC (2), THCA (2), LGG (3), SKCM (3), COAD (4), PAAD (4), BLCA (5), LUAD (6), PRAD (7), STAD (7), BRCA (14)	ATR (14), ATM (57)
CHK1 CHK2 CDS1 MEDIATED INACTIVATION OF CYCLIN B:CDK1 COMPLEX	23	2.5485	0.332989	0.920771	COAD (1), DLBC (1), GBM (1), KICH (1), LGG (1), LUSC (1), SARC (1), STAD (1), TGCT (1), THCA (1), THYM (1), UCEC (1), UCS (1), PAAD (2), BRCA (3), LUAD (3), SKCM (3), BLCA (4)	CHEK2 (28)
BASE EXCISION REPAIR	39	-1.48549	0.462914	0.925584	ACC (1), CESC (1), COAD (1), DLBC (1), LAML (1), LUSC (1), PAAD (1), PCPG (1), PRAD (1), READ (1), SARC (1), THYM (1), UCEC (1), UVM (1), SKCM (2), THCA (2), GBM (3), HNSC (3), KIRP (3), STAD (3), KIRC (4), LIHC (4), LUAD (4), LGG (5), BRCA (6)	POLD1 (2), NTHL1 (6), MUTYH (14), POLE (14), POT1 (17)
CELL CYCLE	470	-0.425401	0.47673	0.925584	DLBC (1), CHOL (2), UCS (2), KICH (3), LAML (3), MESO (3), THYM (4), UVM (4), ACC (5), TGCT (6), READ (8), ESCA (10), KIRC (11), KIRP (11), PCPG (11), HNSC (14), PAAD (14), CESC (15), COAD (16), LIHC (17), SARC (18), UCEC (18), THCA (19), GBM (20), LUSC (20), LGG (21), PRAD (21), SKCM (22), BLCA (25), LUAD (31), STAD (33), OV (78), BRCA (87)	NHP2 (1), POLD1 (2), TERT (2), CDK4 (3), CDKN1B (3), RB1 (3), BARD1 (4), RAD50 (4), DKC1 (7), MAX (7), MLH1 (7), CDKN2A (10), RAD51C (11), ATR (14), POLE (14), WRN (16), POT1 (17), NBN (18), BUB1B (19), PRDM9 (19), TP53 (21), CHEK2 (28), BLM (32), BRIP1 (36), ATM (57), BRCA1 (106), BRCA2 (112)
SIGNALING BY ERBB4, SIGNALING BY ERBB2, GRB2 EVENTS IN ERBB2 SIGNALING, GASTRIN CREB SIGNALLING PATHWAY VIA PKC AND MAPK, SHC1 EVENTS IN EGFR SIGNALING, G ALPHA Q SIGNALLING EVENTS, SHC1 EVENTS IN ERBB2 SIGNALING, EGFR TRANSACTIVATION BY GASTRIN	18	-2.10895	0.478308	0.925584	BLCA (1), CESC (1), CHOL (1), KIRC (1), LGG (1), LUAD (1), LUSC (1), PCPG (1), SARC (1), STAD (1), THCA (1), UCEC (1), UVM (1), BRCA (2), OV (2), PAAD (3)	SOS1 (1), HRAS (3), KRAS (3), EGFR (13)
SIGNALING BY EGFR IN CANCER, SIGNALING BY EGFRVIII IN CANCER, SIGNALING BY LIGAND RESPONSIVE EGFR VARIANTS IN CANCER	19	-2.14007	0.459774	0.925584	BLCA (1), CESC (1), CHOL (1), GBM (1), KIRC (1), LGG (1), LUAD (1), LUSC (1), PCPG (1), SARC (1), STAD (1), THCA (1), UCEC (1), UVM (1), BRCA (2), OV (2), PAAD (3)	CBL (1), SOS1 (1), HRAS (3), KRAS (3), EGFR (13)
PI3K EVENTS IN ERBB2 SIGNALING, SIGNALING BY NOTCH3, EGFR INTERACTS WITH PHOSPHOLIPASE C GAMMA, ERBB2 REGULATES CELL MOTILITY, ERBB2 ACTIVATES PTK6 SIGNALING, PTK6 PROMOTES HIF1A STABILIZATION, DOWNREGULATION OF ERBB2 SIGNALING, NOTCH3 ACTIVATION AND TRANSMISSION OF SIGNAL TO THE NUCLEUS	11	-2.9395	0.439555	0.925584	BRCA (1), CESC (1), CHOL (1), KIRC (1), LUAD (1), LUSC (1), SARC (1), THCA (1), UCEC (1), OV (2), PAAD (2)	EGFR (13)
DEGRADATION OF THE EXTRACELLULAR MATRIX, EXTRACELLULAR MATRIX ORGANIZATION	31	-1.7002	0.45336	0.925584	ACC (1), BLCA (1), COAD (1), ESCA (1), GBM (1), KIRC (1), LIHC (1), LUAD (1), MESO (1), OV (1), PCPG (1), PRAD (1), STAD (1), UCEC (1), UCS (1), LUSC (2), THCA (2), BRCA (3), LGG (3), PAAD (3), HNSC (4)	ELANE (1), PRSS1 (3), CDH1 (6), COL7A1 (22)
COLLAGEN FORMATION, COLLAGEN BIOSYNTHESIS AND MODIFYING ENZYMES, ASSEMBLY OF COLLAGEN FIBRILS AND OTHER MULTIMERIC STRUCTURES, ANCHORING FIBRIL FORMATION, LAMININ INTERACTIONS, COLLAGEN CHAIN TRIMERIZATION	21	-1.8257	0.507291	0.925584	BLCA (1), COAD (1), ESCA (1), KIRC (1), LIHC (1), LUAD (1), LUSC (1), MESO (1), UCEC (1), UCS (1), BRCA (2), LGG (2), PAAD (2), THCA (2), HNSC (4)	COL7A1 (22)
MICRORNA MIRNA BIOGENESIS, GENE SILENCING BY RNA	6	-3.69166	0.473358	0.925584	LIHC (1), STAD (1), THCA (1), UCEC (4)	DICER1 (3), DROSHA (4)
EGFR DOWNREGULATION, CARGO RECOGNITION FOR CLATHRIN MEDIATED ENDOCYTOSIS, CLATHRIN MEDIATED ENDOCYTOSIS	12	-2.91951	0.422656	0.925584	BRCA (1), CESC (1), CHOL (1), GBM (1), KIRC (1), LUAD (1), LUSC (1), SARC (1), THCA (1), UCEC (1), OV (2), PAAD (2)	CBL (1), EGFR (13)
GAB1 SIGNALOSOME	15	-2.62843	0.419722	0.925584	CESC (1), CHOL (1), KIRC (1), LAML (1), LUAD (1), LUSC (1), SARC (1), SKCM (1), THCA (1), UCEC (1), LGG (2), OV (2), PAAD (2), BRCA (3)	PTPN11 (6), EGFR (13)
REGULATION OF BETA CELL DEVELOPMENT, REGULATION OF GENE EXPRESSION IN BETA CELLS	14	-2.97153	0.378812	0.925584	KIRC (1), PRAD (1), STAD (1), TGCT (1), THCA (1), UCEC (1), BRCA (2), SKCM (2), LIHC (8)	HNF1A (18)
AXON GUIDANCE	56	-1.17517	0.486891	0.925584	CHOL (1), HNSC (1), KIRC (1), LAML (1), READ (1), SARC (1), TGCT (1), THCA (1), THYM (1), UVM (1), BLCA (2), LUSC (2), OV (2), PRAD (2), SKCM (2), STAD (2), PAAD (3), CESC (4), KIRP (4), LGG (4), LUAD (4), UCEC (4), BRCA (7), PCPG (10)	SOS1 (1), SRGAP1 (1), HRAS (3), KRAS (3), MAP2K2 (4), MET (5), PTPN11 (6), EGFR (13), RET (26)
DNA REPAIR	692	0.375969	0.450876	0.925584	UCS (2), DLBC (5), KICH (5), LAML (5), ACC (6), MESO (7), TGCT (8), THYM (8), UVM (8), PCPG (11), READ (12), ESCA (16), PAAD (20), CESC (21), KIRP (22), KIRC (25), SARC (25), THCA (27), GBM (29), LUSC (29), LIHC (30), COAD (32), SKCM (33), BLCA (34), HNSC (34), LGG (35), PRAD (38), UCEC (40), LUAD (42), STAD (48), OV (83), BRCA (108)	ERCC5 (1), FANCF (1), POLD1 (2), ERCC1 (3), BARD1 (4), DDB2 (4), RAD50 (4), FANCE (5), NTHL1 (6), ERCC4 (7), MLH1 (7), XPC (7), BAP1 (8), POLH (9), RAD51D (9), FANCL (10), FANCD2 (11), MSH2 (11), RAD51C (11), FANCG (12), ATR (14), MUTYH (14), POLE (14), XPA (14), WRN (16), ERCC2 (17), FANCC (17), FANCM (17), POT1 (17), NBN (18), FANCI (19), TP53 (21), MSH6 (23), CHEK2 (28), ERCC3 (28), PALB2 (29)…
CHROMOSOME MAINTENANCE, TELOMERE MAINTENANCE	32	-1.79264	0.421906	0.925584	ACC (1), CESC (1), HNSC (1), LAML (1), LUSC (1), OV (1), READ (1), SARC (1), SKCM (1), THYM (1), UVM (1), GBM (2), KIRP (2), PCPG (2), PRAD (2), UCEC (2), BRCA (3), KIRC (3), LGG (3), LIHC (3), STAD (3), THCA (3), LUAD (4)	NHP2 (1), POLD1 (2), TERT (2), DKC1 (7), POLE (14), POT1 (17)
PLATELET AGGREGATION PLUG FORMATION	14	-2.4636	0.464913	0.925584	GBM (1), KIRC (1), LIHC (1), OV (1), PRAD (1), READ (1), SARC (1), UCS (1), BRCA (2), LUAD (2), PCPG (2), UCEC (2)	SOS1 (1), MPL (15)
HEMOSTASIS	75	1.21996	0.403967	0.925584	COAD (1), ESCA (1), HNSC (1), MESO (1), PAAD (1), READ (1), UCS (1), UVM (1), KIRP (2), LAML (2), LUSC (2), PCPG (2), STAD (2), ACC (3), CESC (3), KIRC (3), SKCM (3), THCA (3), BLCA (4), GBM (4), LUAD (5), PRAD (5), SARC (5), LGG (6), LIHC (6), OV (6), UCEC (6), BRCA (9)	JMJD1C (1), SOS1 (1), PRKAR1A (2), SH2B3 (2), EPCAM (3), HRAS (3), KRAS (3), RAF1 (3), DOCK8 (5), PTPN11 (6), RAD51C (11), SERPINA1 (13), MPL (15), TP53 (21)
ADAPTIVE IMMUNE SYSTEM	30	-1.5829	0.492537	0.925584	ACC (1), CESC (1), CHOL (1), COAD (1), HNSC (1), LAML (1), LUAD (1), LUSC (1), OV (1), PAAD (1), PRAD (1), SKCM (1), UVM (1), BLCA (2), BRCA (3), STAD (3), LGG (4), UCEC (4), KIRC (5), PCPG (7)	SH2D1A (1), SOS1 (1), HRAS (3), ITK (3), KRAS (3), PTEN (3), RAF1 (3), CDH1 (6), PTPN11 (6), VHL (12)
METABOLISM OF PORPHYRINS, HEME BIOSYNTHESIS	9	-3.00006	0.475371	0.925584	BLCA (1), CESC (1), KIRC (1), LGG (1), LUSC (1), PRAD (1), SARC (1), STAD (1), THCA (1), BRCA (2)	UROD (11)
TRANSLESION SYNTHESIS BY POLH	8	-2.97931	0.50498	0.925584	BRCA (1), CESC (1), DLBC (1), HNSC (1), LIHC (1), LUAD (1), PAAD (1), PRAD (1), UVM (1)	POLH (9)
COLLAGEN DEGRADATION	22	-1.92029	0.475372	0.925584	BLCA (1), COAD (1), ESCA (1), GBM (1), KIRC (1), LIHC (1), LUAD (1), LUSC (1), MESO (1), UCEC (1), UCS (1), BRCA (2), LGG (2), PAAD (2), THCA (2), HNSC (4)	ELANE (1), COL7A1 (22)
SIGNALING BY EGFR	23	-2.07685	0.430064	0.925584	BLCA (1), CESC (1), CHOL (1), GBM (1), KIRC (1), LAML (1), LUAD (1), LUSC (1), PCPG (1), SARC (1), SKCM (1), STAD (1), THCA (1), UCEC (1), UVM (1), OV (2), LGG (3), PAAD (3), BRCA (4)	CBL (1), SOS1 (1), HRAS (3), KRAS (3), PTPN11 (6), EGFR (13)
CELLULAR RESPONSES TO STRESS	127	0.875903	0.436832	0.925584	CHOL (1), TGCT (1), THYM (1), ACC (2), CESC (2), ESCA (2), LAML (2), UVM (2), KIRP (3), LUSC (3), HNSC (4), LIHC (4), READ (4), UCEC (4), COAD (5), OV (5), PAAD (5), SKCM (5), THCA (5), KIRC (6), LGG (7), SARC (7), GBM (8), PCPG (8), BLCA (9), PRAD (9), STAD (14), LUAD (15), BRCA (24)	STAT3 (1), CDK4 (3), CDKN1B (3), RB1 (3), AR (4), RAD50 (4), CDKN2A (10), VHL (12), ATR (14), POT1 (17), NBN (18), TP53 (21), ATM (57)
CELLULAR SENESCENCE	106	1.07052	0.384755	0.925584	CHOL (1), LUSC (1), TGCT (1), THYM (1), ACC (2), CESC (2), ESCA (2), KIRC (2), LAML (2), PCPG (2), UVM (2), COAD (3), HNSC (3), KIRP (3), READ (3), UCEC (3), LIHC (4), OV (4), PAAD (5), SKCM (5), THCA (5), SARC (6), BLCA (7), LGG (7), GBM (8), PRAD (9), STAD (13), LUAD (14), BRCA (17)	STAT3 (1), CDK4 (3), CDKN1B (3), RB1 (3), RAD50 (4), CDKN2A (10), POT1 (17), NBN (18), TP53 (21), ATM (57)
TRANSCRIPTIONAL REGULATION BY TP53	429	0.591566	0.342889	0.925584	CHOL (1), UCS (1), DLBC (2), LAML (3), MESO (3), UVM (3), ACC (4), KICH (4), THYM (5), PCPG (6), TGCT (7), ESCA (9), KIRP (9), READ (9), PAAD (10), CESC (11), KIRC (14), LIHC (14), LUSC (16), THCA (16), GBM (17), HNSC (18), SKCM (18), SARC (19), COAD (20), LGG (22), PRAD (24), BLCA (25), UCEC (27), LUAD (28), STAD (33), OV (50), BRCA (68)	STK11 (1), TSC2 (2), CDKN1B (3), PTEN (3), TSC1 (3), BARD1 (4), DDB2 (4), RAD50 (4), MLH1 (7), RAD51D (9), CDKN2A (10), FANCD2 (11), MSH2 (11), ATR (14), WRN (16), ERCC2 (17), FANCC (17), NBN (18), FANCI (19), TP53 (21), CHEK2 (28), ERCC3 (28), BLM (32), PMS2 (35), BRIP1 (36), ATM (57), BRCA1 (106)
DISEASES OF GLYCOSYLATION	13	-2.46347	0.481588	0.925584	BLCA (1), GBM (1), HNSC (1), KIRP (1), LUAD (1), PAAD (1), PRAD (1), SARC (1), SKCM (1), STAD (1), TGCT (1), UCEC (1), LGG (2)	EXT1 (1), GALNT3 (2), EXT2 (11)
TRANSPORT OF SMALL MOLECULES	12	-2.43389	0.503923	0.925584	BRCA (1), CESC (1), GBM (1), KIRP (1), LIHC (1), LUAD (1), READ (1), UCS (1), KIRC (2), UCEC (3)	PRKAR1A (2), RAF1 (3), HFE (8)
CHROMATIN ORGANIZATION	23	-1.79981	0.494002	0.925584	ACC (1), BLCA (1), CHOL (1), HNSC (1), KIRP (1), LGG (1), LIHC (1), LUSC (1), PAAD (1), PRAD (1), SKCM (1), THYM (1), UVM (1), ESCA (2), LUAD (3), OV (3), BRCA (4)	SMARCA4 (1), SMARCB1 (1), SMARCE1 (1), CDK4 (3), PRDM9 (19)
METABOLISM OF LIPIDS	12	-2.70912	0.457342	0.925584	BRCA (1), COAD (1), ESCA (1), LIHC (1), KIRP (2), PRAD (2), SARC (2), UCEC (4)	PTEN (3), ABCB11 (4), GBA (7)
TP53 REGULATES TRANSCRIPTION OF CELL DEATH GENES, TP53 REGULATES TRANSCRIPTION OF GENES INVOLVED IN CYTOCHROME C RELEASE, TP53 REGULATES TRANSCRIPTION OF CASPASE ACTIVATORS AND CASPASES	62	1.16084	0.469908	0.925584	CESC (1), HNSC (1), KIRC (1), KIRP (1), LAML (1), LUSC (1), READ (1), UCEC (1), ACC (2), COAD (2), ESCA (2), LIHC (2), OV (3), SKCM (3), THCA (3), BLCA (4), GBM (4), PAAD (4), SARC (4), LGG (5), LUAD (7), PRAD (7), STAD (8), BRCA (10)	TP53 (21), ATM (57)
REGULATION OF RAS BY GAPS	20	-1.94469	0.49077	0.925584	ACC (1), GBM (1), KICH (1), LGG (1), LUAD (1), MESO (1), OV (1), PAAD (1), STAD (1), UVM (1), BLCA (2), BRCA (2), PCPG (5), SARC (5)	HRAS (3), KRAS (3), NF1 (18)
DNA DOUBLE STRAND BREAK REPAIR	455	-0.470687	0.438093	0.925584	UCS (1), DLBC (2), LAML (2), THYM (2), ACC (3), KICH (3), UVM (3), MESO (5), TGCT (6), KIRP (7), READ (7), PCPG (8), ESCA (10), KIRC (12), HNSC (13), CESC (15), PAAD (15), GBM (16), LUSC (16), SARC (16), THCA (16), COAD (18), LIHC (18), UCEC (19), LGG (21), PRAD (21), SKCM (21), BLCA (26), LUAD (26), STAD (35), OV (78), BRCA (79)	POLD1 (2), ERCC1 (3), BARD1 (4), RAD50 (4), ERCC4 (7), BAP1 (8), POLH (9), RAD51D (9), RAD51C (11), ATR (14), POLE (14), WRN (16), NBN (18), TP53 (21), CHEK2 (28), PALB2 (29), BLM (32), BRIP1 (36), ATM (57), BRCA1 (106), BRCA2 (112)
RRNA MODIFICATION IN THE NUCLEUS AND CYTOSOL, RRNA PROCESSING, RRNA PROCESSING IN THE NUCLEUS AND CYTOSOL	8	-3.02613	0.497378	0.925584	ACC (1), KIRC (1), KIRP (1), LGG (1), LUAD (1), PCPG (1), PRAD (1), THCA (1), UCEC (1)	NHP2 (1), NOP10 (1), DKC1 (7)
TP53 REGULATES TRANSCRIPTION OF DNA REPAIR GENES	299	0.588114	0.427723	0.925584	DLBC (1), KICH (1), MESO (2), UVM (2), ACC (3), LAML (3), PCPG (3), TGCT (4), THYM (4), ESCA (5), READ (5), PAAD (6), CESC (7), KIRP (8), THCA (8), SKCM (9), GBM (10), KIRC (11), LIHC (11), SARC (11), LUSC (12), COAD (13), BLCA (14), HNSC (14), LGG (15), LUAD (18), UCEC (18), PRAD (19), STAD (22), OV (44), BRCA (53)	DDB2 (4), MLH1 (7), RAD51D (9), FANCD2 (11), MSH2 (11), ATR (14), ERCC2 (17), FANCC (17), FANCI (19), TP53 (21), ERCC3 (28), PMS2 (35), ATM (57), BRCA1 (106)
DEPURINATION	23	-2.03189	0.44033	0.925584	ACC (1), DLBC (1), GBM (1), LAML (1), PCPG (1), PRAD (1), READ (1), SARC (1), SKCM (1), THCA (1), THYM (1), UVM (1), HNSC (2), KIRC (2), LIHC (2), KIRP (3), LGG (3), LUAD (3), BRCA (4)	MUTYH (14), POT1 (17)
BASE EXCISION REPAIR AP SITE FORMATION	27	-2.03303	0.403011	0.925584	ACC (1), COAD (1), DLBC (1), LAML (1), PAAD (1), PCPG (1), PRAD (1), READ (1), SARC (1), SKCM (1), THCA (1), THYM (1), UVM (1), GBM (2), KIRC (2), LIHC (2), HNSC (3), KIRP (3), LUAD (3), LGG (4), BRCA (5)	NTHL1 (6), MUTYH (14), POT1 (17)
RUNX2 REGULATES BONE DEVELOPMENT	6	4.61102	0.37035	0.925584	GBM (1), HNSC (1), LGG (1), UCEC (1), BRCA (2), STAD (2)	SMAD4 (1), RB1 (3), AR (4)
CELLULAR RESPONSES TO EXTERNAL STIMULI	132	0.747132	0.499118	0.925584	CHOL (1), THYM (1), ACC (2), ESCA (2), LAML (2), TGCT (2), UVM (2), CESC (3), KIRP (3), LUSC (3), LIHC (4), READ (4), UCEC (4), COAD (5), HNSC (5), OV (5), PAAD (5), SKCM (5), THCA (5), KIRC (6), LGG (7), SARC (7), GBM (8), PCPG (8), BLCA (9), PRAD (11), STAD (14), LUAD (15), BRCA (24)	STAT3 (1), TSC2 (2), CDK4 (3), CDKN1B (3), RB1 (3), TSC1 (3), AR (4), RAD50 (4), CDKN2A (10), VHL (12), ATR (14), POT1 (17), NBN (18), TP53 (21), ATM (57)
SIGNALING BY RECEPTOR TYROSINE KINASES	36	1.7476	0.406419	0.925584	BLCA (1), CHOL (1), COAD (1), HNSC (1), KIRC (1), LAML (1), LUSC (1), MESO (1), PCPG (1), SARC (1), SKCM (1), STAD (1), UCEC (1), UVM (1), CESC (2), GBM (2), PRAD (2), THCA (2), KIRP (3), LGG (3), LUAD (3), OV (3), PAAD (3), BRCA (4)	CBL (1), SOS1 (1), STAT3 (1), GALNT3 (2), KIT (2), PDGFRA (2), SH2B3 (2), HRAS (3), KRAS (3), MET (5), PTPN11 (6), EGFR (13)
TELOMERE EXTENSION BY TELOMERASE	9	-2.70808	0.519485	0.937172	ACC (1), KIRC (1), KIRP (1), LGG (1), LUAD (1), OV (1), PCPG (1), PRAD (1), THCA (1), UCEC (1)	NHP2 (1), TERT (2), DKC1 (7)
SENSING OF DNA DOUBLE STRAND BREAKS	64	-1.01103	0.522653	0.937172	HNSC (1), LAML (1), PCPG (1), SARC (1), TGCT (1), UVM (1), COAD (2), ESCA (2), KIRP (2), LIHC (2), OV (2), READ (2), THCA (2), UCEC (2), GBM (3), LGG (4), PAAD (4), SKCM (4), BLCA (6), LUAD (8), PRAD (8), STAD (9), BRCA (11)	RAD50 (4), NBN (18), ATM (57)
G0 AND EARLY G1, TRANSCRIPTION OF E2F TARGETS UNDER NEGATIVE CONTROL BY DREAM COMPLEX	6	-2.40954	0.639887	0.9373	BRCA (1), GBM (1), KIRP (1), LIHC (1), THCA (1), PCPG (2)	MAX (7)
GLYCOSPHINGOLIPID METABOLISM, SPHINGOLIPID METABOLISM	7	-2.56022	0.591359	0.9373	COAD (1), ESCA (1), PRAD (1), SARC (1), UCEC (1), KIRP (2)	GBA (7)
CELL SURFACE INTERACTIONS AT THE VASCULAR WALL	14	-1.58081	0.63924	0.9373	BLCA (1), LAML (1), LIHC (1), PAAD (1), PCPG (1), PRAD (1), SKCM (1), STAD (1), UVM (1), LGG (3), BRCA (4)	SOS1 (1), EPCAM (3), HRAS (3), KRAS (3), PTPN11 (6)
HS GAG BIOSYNTHESIS, HEPARAN SULFATE HEPARIN HS GAG METABOLISM, GLYCOSAMINOGLYCAN METABOLISM, DISEASES ASSOCIATED WITH GLYCOSAMINOGLYCAN METABOLISM, DEFECTIVE EXT2 CAUSES EXOSTOSES 2	11	-2.28403	0.548256	0.9373	BLCA (1), HNSC (1), KIRP (1), LUAD (1), PAAD (1), SARC (1), SKCM (1), STAD (1), TGCT (1), UCEC (1), LGG (2)	EXT1 (1), EXT2 (11)
INTEGRIN CELL SURFACE INTERACTIONS	27	-1.51843	0.531876	0.9373	ACC (1), BLCA (1), COAD (1), ESCA (1), KIRC (1), LIHC (1), LUAD (1), MESO (1), OV (1), PRAD (1), STAD (1), UCEC (1), UCS (1), BRCA (2), LUSC (2), PAAD (2), THCA (2), LGG (3), HNSC (4)	CDH1 (6), COL7A1 (22)
SIGNALING BY GPCR	29	-1.11661	0.633833	0.9373	CESC (1), CHOL (1), GBM (1), KIRC (1), KIRP (1), LGG (1), LUAD (1), LUSC (1), PCPG (1), READ (1), SARC (1), SKCM (1), STAD (1), TGCT (1), UCEC (1), BLCA (2), LIHC (2), THCA (2), UVM (2), BRCA (3), OV (3), PAAD (4)	SOS1 (1), PRKAR1A (2), HRAS (3), KRAS (3), PTCH1 (5), TSHR (6), EGFR (13)
ENERGY DEPENDENT REGULATION OF MTOR BY LKB1 AMPK, MTOR SIGNALLING	6	-2.71286	0.598484	0.9373	CESC (1), ESCA (1), HNSC (1), TGCT (1), PRAD (2)	STK11 (1), TSC2 (2), TSC1 (3)
ASPARAGINE N LINKED GLYCOSYLATION, TRANSPORT TO THE GOLGI AND SUBSEQUENT MODIFICATION, ER TO GOLGI ANTEROGRADE TRANSPORT, COPII MEDIATED VESICLE TRANSPORT, CARGO CONCENTRATION IN THE ER	34	-1.04631	0.629012	0.9373	ACC (1), COAD (1), ESCA (1), KIRC (1), LUSC (1), MESO (1), OV (1), PRAD (1), SARC (1), SKCM (1), UCS (1), BLCA (2), BRCA (2), LGG (2), LUAD (2), PAAD (2), UCEC (2), LIHC (3), THCA (4), HNSC (5)	SERPINA1 (13), COL7A1 (22)
IRON UPTAKE AND TRANSPORT, TRANSFERRIN ENDOCYTOSIS AND RECYCLING	8	-2.32818	0.601488	0.9373	BRCA (1), GBM (1), KIRC (1), LUAD (1), READ (1), UCS (1), UCEC (2)	HFE (8)
ACTIVATION OF ATR IN RESPONSE TO REPLICATION STRESS	12	-1.9333	0.5954	0.9373	BLCA (1), HNSC (1), OV (1), READ (1), SARC (1), COAD (2), LUSC (2), BRCA (5)	ATR (14)
INNATE IMMUNE SYSTEM	34	-1.08662	0.615898	0.9373	ACC (1), CESC (1), CHOL (1), GBM (1), HNSC (1), KIRC (1), LAML (1), LUAD (1), OV (1), PCPG (1), PRAD (1), SARC (1), TGCT (1), UVM (1), BLCA (2), COAD (2), LIHC (2), PAAD (2), SKCM (2), STAD (2), UCEC (2), LGG (3), THCA (3), BRCA (4)	ELANE (1), SOS1 (1), CYLD (2), HRAS (3), ITK (3), KRAS (3), NF2 (3), RAF1 (3), PTPN11 (6), SERPINA1 (13)
CLASS I MHC MEDIATED ANTIGEN PROCESSING PRESENTATION, CELLULAR RESPONSE TO HYPOXIA, SUMOYLATION OF UBIQUITINYLATION PROTEINS, ANTIGEN PROCESSING: UBIQUITINATION PROTEASOME DEGRADATION	6	-2.45051	0.634074	0.9373	BLCA (1), LUAD (1), KIRC (4), PCPG (6)	VHL (12)
PLATELET ACTIVATION SIGNALING AND AGGREGATION	33	-1.34029	0.542076	0.9373	ACC (1), BLCA (1), CESC (1), GBM (1), HNSC (1), LAML (1), READ (1), UCS (1), KIRC (2), LGG (2), OV (2), PCPG (2), PRAD (2), SARC (2), SKCM (2), THCA (2), LIHC (3), LUAD (3), BRCA (4), UCEC (4)	SOS1 (1), RAF1 (3), PTPN11 (6), SERPINA1 (13), MPL (15)
EXTENSION OF TELOMERES	21	-1.30387	0.635839	0.9373	ACC (1), BRCA (1), CESC (1), GBM (1), KIRP (1), LUSC (1), OV (1), PCPG (1), PRAD (1), SKCM (1), LGG (2), LIHC (2), LUAD (2), THCA (2), UCEC (2), KIRC (3), STAD (3)	NHP2 (1), POLD1 (2), TERT (2), DKC1 (7), POLE (14)
SIGNALING BY FGFR, SIGNALING BY FGFR3	14	-1.58883	0.637448	0.9373	BLCA (1), LAML (1), PAAD (1), PCPG (1), PRAD (1), SKCM (1), STAD (1), UVM (1), GBM (2), BRCA (3), LGG (3)	CBL (1), SOS1 (1), GALNT3 (2), HRAS (3), KRAS (3), PTPN11 (6)
TRANSLESION SYNTHESIS BY Y FAMILY DNA POLYMERASES BYPASSES LESIONS ON DNA TEMPLATE, TERMINATION OF TRANSLESION DNA SYNTHESIS, DNA DAMAGE BYPASS	20	-1.33915	0.635339	0.9373	DLBC (1), GBM (1), HNSC (1), LGG (1), LUSC (1), PAAD (1), PRAD (1), SKCM (1), THCA (1), UCEC (1), UVM (1), BRCA (2), CESC (2), KIRC (2), LUAD (2), LIHC (3), STAD (3)	POLD1 (2), POLH (9), POLE (14)
DISPLACEMENT OF DNA GLYCOSYLASE BY APEX1	16	-1.55687	0.621978	0.9373	ACC (1), COAD (1), DLBC (1), GBM (1), LIHC (1), LUAD (1), PAAD (1), SKCM (1), HNSC (2), KIRC (2), KIRP (2), BRCA (3), LGG (3)	NTHL1 (6), MUTYH (14)
DNA DAMAGE TELOMERE STRESS INDUCED SENESCENCE	93	0.615378	0.639551	0.9373	CESC (1), LUSC (1), TGCT (1), THYM (1), ACC (2), COAD (2), ESCA (2), KIRC (2), LAML (2), PCPG (2), UVM (2), HNSC (3), KIRP (3), READ (3), UCEC (3), LIHC (4), OV (4), PAAD (4), SKCM (4), THCA (4), BLCA (6), SARC (6), LGG (7), GBM (8), PRAD (9), STAD (11), LUAD (12), BRCA (14)	CDKN1B (3), RB1 (3), RAD50 (4), POT1 (17), NBN (18), TP53 (21), ATM (57)
PKMTS METHYLATE HISTONE LYSINES	17	-1.84446	0.54669	0.9373	ACC (1), BLCA (1), CHOL (1), HNSC (1), KIRP (1), LIHC (1), LUSC (1), PRAD (1), THYM (1), UVM (1), ESCA (2), LUAD (2), OV (2), BRCA (3)	PRDM9 (19)
DNA DAMAGE RECOGNITION IN GG NER	7	-2.95681	0.534923	0.9373	BLCA (1), BRCA (1), GBM (1), HNSC (1), KIRP (1), LUSC (1), THYM (1), KIRC (2), SARC (2)	DDB2 (4), XPC (7)
SIGNALING BY RAS MUTANTS, ONCOGENIC MAPK SIGNALING	25	-1.31468	0.602531	0.9373	ACC (1), CESC (1), GBM (1), KICH (1), KIRC (1), LGG (1), LUAD (1), MESO (1), OV (1), PAAD (1), PRAD (1), UCEC (1), UVM (1), STAD (2), BLCA (3), BRCA (3), PCPG (5), SARC (5)	HRAS (3), KRAS (3), RAF1 (3), MAP2K2 (4), NF1 (18)
CYCLIN A:CDK2 ASSOCIATED EVENTS AT S PHASE ENTRY	13	-1.63982	0.639286	0.9373	HNSC (1), KIRC (1), KIRP (1), LIHC (1), PAAD (1), SARC (1), STAD (1), THCA (1), BRCA (2), GBM (2), LUAD (2), PCPG (2)	CDK4 (3), CDKN1B (3), RB1 (3), MAX (7)
ESR MEDIATED SIGNALING, SIGNALING BY NUCLEAR RECEPTORS, EXTRA NUCLEAR ESTROGEN SIGNALING	19	-1.35834	0.638889	0.9373	BLCA (1), CESC (1), CHOL (1), LGG (1), LUSC (1), STAD (1), THCA (1), UCEC (1), UVM (1), BRCA (2), KIRC (2), LUAD (2), OV (2), SARC (2), PAAD (3)	CDKN1B (3), HRAS (3), KRAS (3), EGFR (13)
NEDDYLATION	10	-2.36659	0.552906	0.9373	BRCA (1), HNSC (1), LUAD (1), THYM (1), BLCA (2), KIRC (4), PCPG (6)	DDB2 (4), VHL (12)
SIGNALING BY NON RECEPTOR TYROSINE KINASES	24	-1.40177	0.586357	0.9373	BLCA (1), CESC (1), CHOL (1), GBM (1), LGG (1), LUSC (1), STAD (1), THCA (1), UCEC (1), UVM (1), KIRC (2), OV (2), SARC (2), BRCA (3), LUAD (4), PAAD (4)	CBL (1), STAT3 (1), CDK4 (3), CDKN1B (3), HRAS (3), KRAS (3), EGFR (13)
ESTROGEN DEPENDENT NUCLEAR EVENTS DOWNSTREAM OF ESR MEMBRANE SIGNALING	13	-1.70476	0.626012	0.9373	BRCA (1), CESC (1), CHOL (1), LUSC (1), THCA (1), UCEC (1), KIRC (2), LUAD (2), OV (2), PAAD (2), SARC (2)	CDKN1B (3), EGFR (13)
PYRUVATE METABOLISM AND CITRIC ACID TCA CYCLE, CITRIC ACID CYCLE TCA CYCLE, THE CITRIC ACID TCA CYCLE AND RESPIRATORY ELECTRON TRANSPORT	24	-0.808467	0.754061	0.943919	COAD (1), HNSC (1), LGG (1), LIHC (1), OV (1), STAD (1), THCA (1), UCEC (1), TGCT (2), SKCM (3), KIRP (4), PCPG (9)	SDHC (1), SDHD (4), FH (5), SDHB (7), SDHA (9)
SPRY REGULATION OF FGF SIGNALING, NEGATIVE REGULATION OF FGFR1 SIGNALING, NEGATIVE REGULATION OF FGFR2 SIGNALING, NEGATIVE REGULATION OF FGFR3 SIGNALING, NEGATIVE REGULATION OF FGFR4 SIGNALING	5	-1.95369	0.729019	0.943919	GBM (1), LAML (1), SKCM (1), BRCA (2), LGG (2)	CBL (1), PTPN11 (6)
INSULIN RECEPTOR SIGNALLING CASCADE, TIE2 SIGNALING, SIGNALING BY INSULIN RECEPTOR, IRS MEDIATED SIGNALLING, SIGNALING BY TYPE 1 INSULIN LIKE GROWTH FACTOR 1 RECEPTOR IGF1R, DOWNSTREAM SIGNALING OF ACTIVATED FGFR1, FRS MEDIATED FGFR1 SIGNALING, DOWNSTREAM SIGNALING OF ACTIVATED FGFR2, FRS MEDIATED FGFR2 SIGNALING, FRS MEDIATED FGFR3 SIGNALING, DOWNSTREAM SIGNALING OF ACTIVATED FGFR3, FRS MEDIATED…	11	-1.15138	0.762106	0.943919	BLCA (1), LAML (1), PAAD (1), PCPG (1), SKCM (1), STAD (1), UVM (1), BRCA (3), LGG (3)	SOS1 (1), HRAS (3), KRAS (3), PTPN11 (6)
SEMA4D IN SEMAPHORIN SIGNALING, SEMAPHORIN INTERACTIONS, SEMA4D MEDIATED INHIBITION OF CELL ATTACHMENT AND MIGRATION, MET RECEPTOR ACTIVATION, MET ACTIVATES PI3K AKT SIGNALING, MET ACTIVATES PTK2 SIGNALING, MET INTERACTS WITH TNS PROTEINS, MET ACTIVATES RAP1 AND RAC1, MET RECEPTOR RECYCLING, MET PROMOTES CELL MOTILITY, MECP2 REGULATES NEURONAL RECEPTORS AND CHANNELS	5	-1.74791	0.75654	0.943919	HNSC (1), LUAD (1), KIRP (3)	MET (5)
MITOTIC G1 G1 S PHASES	33	0.898315	0.682919	0.943919	BLCA (1), CHOL (1), COAD (1), HNSC (1), KIRP (1), LGG (1), PAAD (1), SARC (1), UCEC (1), CESC (2), PCPG (2), SKCM (2), GBM (3), KIRC (3), LIHC (3), LUAD (3), THCA (3), BRCA (5), STAD (5)	CDK4 (3), CDKN1B (3), RB1 (3), MAX (7), CDKN2A (10), POLE (14)
GPCR LIGAND BINDING	9	1.19585	0.77601	0.943919	BLCA (1), BRCA (1), GBM (1), LIHC (1), OV (1), PAAD (1), READ (1), SKCM (1), TGCT (1), THCA (1), UVM (1)	PTCH1 (5), TSHR (6)
POST TRANSLATIONAL PROTEIN MODIFICATION	238	0.335212	0.685961	0.943919	UCS (1), UVM (1), CHOL (2), ESCA (2), KICH (2), KIRP (3), MESO (3), TGCT (3), THYM (3), ACC (4), READ (4), PAAD (5), PRAD (6), CESC (7), SKCM (7), COAD (8), LUSC (8), LIHC (9), PCPG (9), HNSC (10), THCA (10), BLCA (11), GBM (11), LGG (11), LUAD (11), SARC (12), STAD (12), UCEC (12), KIRC (15), BRCA (37), OV (41)	AXIN2 (1), SMAD4 (1), CTR9 (2), CYLD (2), GALNT3 (2), MEN1 (2), MITF (3), PTEN (3), AR (4), BARD1 (4), DDB2 (4), APC (5), XPC (7), BAP1 (8), CDKN2A (10), VHL (12), SERPINA1 (13), WRN (16), TP53 (21), COL7A1 (22), BLM (32), BRCA1 (106)
L1CAM INTERACTIONS, SIGNAL TRANSDUCTION BY L1	14	-1.49497	0.657458	0.943919	BLCA (1), CESC (1), CHOL (1), KIRC (1), LUAD (1), LUSC (1), PRAD (1), SARC (1), STAD (1), THCA (1), UCEC (1), BRCA (2), OV (2), PAAD (2)	MAP2K2 (4), EGFR (13)
G2 M CHECKPOINTS, G2 M DNA DAMAGE CHECKPOINT	280	-0.263743	0.730585	0.943919	DLBC (1), LAML (1), UCS (1), UVM (1), MESO (2), THYM (2), ACC (3), KICH (3), KIRP (4), ESCA (5), PCPG (5), TGCT (5), HNSC (6), KIRC (6), READ (6), CESC (7), LIHC (7), PAAD (8), THCA (10), COAD (11), LUSC (11), UCEC (11), GBM (12), SARC (12), SKCM (12), PRAD (13), LGG (15), BLCA (18), LUAD (19), STAD (21), OV (46), BRCA (52)	BARD1 (4), RAD50 (4), ATR (14), WRN (16), NBN (18), TP53 (21), CHEK2 (28), BLM (32), BRIP1 (36), ATM (57), BRCA1 (106)
S PHASE	24	-0.907691	0.724708	0.943919	CESC (1), HNSC (1), KIRP (1), LGG (1), LUSC (1), PAAD (1), SARC (1), SKCM (1), UCEC (1), PCPG (2), THCA (2), BRCA (3), GBM (3), KIRC (3), LIHC (3), LUAD (3), STAD (4)	POLD1 (2), CDK4 (3), CDKN1B (3), RB1 (3), MAX (7), POLE (14)
MACROAUTOPHAGY, TBC RABGAPS, RAB REGULATION OF TRAFFICKING, AUTOPHAGY	5	-2.51242	0.656317	0.943919	CESC (1), HNSC (1), TGCT (1), PRAD (2)	TSC2 (2), TSC1 (3)
FORMATION OF THE BETA CATENIN:TCF TRANSACTIVATING COMPLEX	5	-1.93814	0.731202	0.943919	GBM (1), OV (1), PAAD (1), THYM (1), LGG (2)	AXIN2 (1), SMARCA4 (1), MEN1 (2), TERT (2)
FC EPSILON RECEPTOR FCERI SIGNALING	10	-1.15099	0.77295	0.943919	BLCA (1), BRCA (1), CHOL (1), COAD (1), LGG (1), PAAD (1), PCPG (1), UVM (1), STAD (2)	SOS1 (1), HRAS (3), ITK (3), KRAS (3)
RMTS METHYLATE HISTONE ARGININES	6	-1.6675	0.745935	0.943919	BRCA (1), LGG (1), LUAD (1), OV (1), PAAD (1), SKCM (1)	SMARCA4 (1), SMARCB1 (1), SMARCE1 (1), CDK4 (3)
INTERLEUKIN 3 INTERLEUKIN 5 AND GM CSF SIGNALING	6	-1.95683	0.70399	0.943919	GBM (1), LAML (1), PCPG (1), SKCM (1), BRCA (2), LGG (2)	CBL (1), SOS1 (1), PTPN11 (6)
SIGNALING BY HEDGEHOG, HEDGEHOG OFF STATE	6	1.55561	0.76251	0.943919	BRCA (1), KIRP (1), PAAD (1), THCA (1), UVM (1), LIHC (2)	PRKAR1A (2), PTCH1 (5)
SIGNALING BY FGFR1, SIGNALING BY FGFR2, SIGNALING BY FGFR4	12	-1.28034	0.725136	0.943919	BLCA (1), GBM (1), LAML (1), PAAD (1), PCPG (1), SKCM (1), STAD (1), UVM (1), BRCA (3), LGG (3)	CBL (1), SOS1 (1), HRAS (3), KRAS (3), PTPN11 (6)
REGULATION OF TP53 ACTIVITY THROUGH PHOSPHORYLATION	281	-0.276518	0.717618	0.943919	DLBC (1), LAML (1), UCS (1), UVM (1), MESO (2), THYM (2), ACC (3), KICH (3), KIRP (4), PCPG (5), TGCT (5), ESCA (6), HNSC (6), KIRC (6), READ (6), CESC (7), LIHC (7), PAAD (8), THCA (10), COAD (11), LUSC (11), UCEC (11), GBM (12), SARC (12), SKCM (12), PRAD (13), LGG (15), BLCA (18), LUAD (19), STAD (21), OV (46), BRCA (52)	STK11 (1), BARD1 (4), RAD50 (4), ATR (14), WRN (16), NBN (18), TP53 (21), CHEK2 (28), BLM (32), BRIP1 (36), ATM (57), BRCA1 (106)
SIGNALING BY MET	18	-0.984419	0.740599	0.943919	BLCA (1), GBM (1), HNSC (1), LAML (1), PAAD (1), PCPG (1), SKCM (1), STAD (1), UVM (1), LUAD (2), BRCA (3), KIRP (3), LGG (3)	CBL (1), SOS1 (1), STAT3 (1), HRAS (3), KRAS (3), MET (5), PTPN11 (6)
NEGATIVE REGULATION OF MET ACTIVITY, INLB MEDIATED ENTRY OF LISTERIA MONOCYTOGENES INTO HOST CELL	6	-1.90675	0.711078	0.943919	GBM (1), HNSC (1), LUAD (1), KIRP (3)	CBL (1), MET (5)
M PHASE	19	-0.856575	0.767342	0.943919	CESC (1), KIRP (1), LIHC (1), LUAD (1), SKCM (1), STAD (1), UCEC (1), UCS (1), HNSC (2), BRCA (3), LUSC (4), GBM (5)	RB1 (3), BUB1B (19)
RESOLUTION OF ABASIC SITES AP SITES	28	-0.997314	0.676203	0.943919	ACC (1), CESC (1), COAD (1), DLBC (1), LUSC (1), PAAD (1), THCA (1), UCEC (1), GBM (2), HNSC (2), KIRP (2), LUAD (2), SKCM (2), LIHC (3), STAD (3), BRCA (4), KIRC (4), LGG (4)	POLD1 (2), NTHL1 (6), MUTYH (14), POLE (14)
MET ACTIVATES RAS SIGNALING	12	-1.1941	0.742885	0.943919	BLCA (1), BRCA (1), HNSC (1), LGG (1), LUAD (1), PAAD (1), PCPG (1), STAD (1), UVM (1), KIRP (3)	SOS1 (1), HRAS (3), KRAS (3), MET (5)
RET SIGNALING	30	-0.96157	0.676932	0.943919	KIRP (1), LAML (1), LUSC (1), PRAD (1), READ (1), TGCT (1), THYM (1), CESC (2), LUAD (2), SKCM (2), LGG (3), UCEC (3), BRCA (4), PCPG (10)	SOS1 (1), PTPN11 (6), RET (26)
MET ACTIVATES PTPN11	9	-1.75733	0.675905	0.943919	HNSC (1), LAML (1), LUAD (1), SKCM (1), BRCA (2), LGG (2), KIRP (3)	MET (5), PTPN11 (6)
LISTERIA MONOCYTOGENES ENTRY INTO HOST CELLS	12	-1.17391	0.747181	0.943919	ACC (1), GBM (1), HNSC (1), LGG (1), LUAD (1), LUSC (1), OV (1), PRAD (1), STAD (1), KIRP (3)	CBL (1), MET (5), CDH1 (6)
TRANSCRIPTIONAL REGULATION BY RUNX2	9	1.79642	0.669088	0.943919	GBM (1), HNSC (1), LGG (1), LUAD (1), PAAD (1), UCEC (1), STAD (2), BRCA (3)	SMAD4 (1), CDK4 (3), RB1 (3), AR (4)
TYROSINE CATABOLISM, PHENYLALANINE AND TYROSINE METABOLISM	10	-1.61532	0.685473	0.943919	ESCA (1), KIRC (1), KIRP (1), LUAD (1), LUSC (1), PAAD (1), UCEC (1), SARC (2), THCA (2)	FAH (11)
TRANSCRIPTIONAL REGULATION BY MECP2	6	-2.0266	0.69375	0.943919	HNSC (1), LUAD (1), KIRP (3), UCEC (3)	PTEN (3), MET (5)
INHIBITION OF THE PROTEOLYTIC ACTIVITY OF APC C REQUIRED FOR THE ONSET OF ANAPHASE BY MITOTIC SPINDLE CHECKPOINT COMPONENTS, REGULATION OF MITOTIC CELL CYCLE, MITOTIC PROMETAPHASE, APC CDC20 MEDIATED DEGRADATION OF NEK2A, ACTIVATION OF APC C AND APC C:CDC20 MEDIATED DEGRADATION OF MITOTIC PROTEINS, RESOLUTION OF SISTER CHROMATID COHESION, MITOTIC METAPHASE AND ANAPHASE, RHO GTPASES ACTIVATE FORMI…	17	-0.632161	0.836361	0.945451	CESC (1), HNSC (1), KIRP (1), LIHC (1), LUAD (1), SKCM (1), UCEC (1), UCS (1), BRCA (3), GBM (4), LUSC (4)	BUB1B (19)
ACTIVATION OF THE PRE REPLICATIVE COMPLEX, DNA REPLICATION INITIATION, DNA REPLICATION PRE INITIATION	11	-0.798584	0.833714	0.945451	BRCA (1), CESC (1), GBM (1), LGG (1), LUAD (1), SKCM (1), THCA (1), UCEC (1), KIRC (2), LIHC (2), STAD (2)	POLE (14)
CELL CELL COMMUNICATION	10	-0.971273	0.807647	0.945451	ACC (1), LAML (1), LUSC (1), OV (1), PRAD (1), SKCM (1), STAD (1), BRCA (2), LGG (3)	CDH1 (6), PTPN11 (6)
TRANSMISSION ACROSS CHEMICAL SYNAPSES, NEURONAL SYSTEM, NEUROTRANSMITTER RECEPTORS AND POSTSYNAPTIC SIGNAL TRANSMISSION, ACTIVATION OF NMDA RECEPTORS AND POSTSYNAPTIC EVENTS	8	-1.09909	0.805241	0.945451	BLCA (1), BRCA (1), KIRP (1), LGG (1), LIHC (1), PAAD (1), STAD (1), UVM (1)	PRKAR1A (2), HRAS (3), KRAS (3)
SIGNALING BY PDGF, DOWNSTREAM SIGNAL TRANSDUCTION	14	-0.803113	0.811751	0.945451	BLCA (1), LAML (1), LUAD (1), PAAD (1), PCPG (1), PRAD (1), SKCM (1), STAD (1), THCA (1), UVM (1), BRCA (3), LGG (3)	SOS1 (1), STAT3 (1), PDGFRA (2), HRAS (3), KRAS (3), PTPN11 (6)
FANCONI ANEMIA PATHWAY	132	0.302946	0.784036	0.945451	ACC (1), KICH (1), LAML (1), PCPG (1), UCS (1), DLBC (2), KIRC (2), MESO (2), OV (2), TGCT (2), THYM (2), PAAD (3), SARC (3), UVM (3), GBM (4), CESC (5), LGG (5), LIHC (5), LUAD (5), READ (5), COAD (6), ESCA (6), PRAD (6), SKCM (6), STAD (6), THCA (6), BLCA (7), KIRP (7), HNSC (9), UCEC (9), LUSC (11), BRCA (14)	FANCF (1), ERCC1 (3), FANCE (5), ERCC4 (7), FANCL (10), FANCD2 (11), FANCG (12), ATR (14), FANCC (17), FANCM (17), FANCI (19), FANCA (32)
RHO GTPASE EFFECTORS	33	0.532995	0.808464	0.945451	ACC (1), CESC (1), HNSC (1), KIRC (1), KIRP (1), LGG (1), LIHC (1), OV (1), PAAD (1), PRAD (1), SARC (1), SKCM (1), TGCT (1), THCA (1), THYM (1), UCS (1), LUAD (2), STAD (2), UCEC (2), GBM (4), LUSC (5), BRCA (6)	MEN1 (2), CDKN1B (3), NF2 (3), AR (4), CDH1 (6), BUB1B (19)
CYTOSOLIC IRON SULFUR CLUSTER ASSEMBLY	46	-0.396193	0.831584	0.945451	ACC (1), BLCA (1), CESC (1), COAD (1), LIHC (1), MESO (1), PCPG (1), PRAD (1), SKCM (1), ESCA (2), GBM (2), HNSC (2), PAAD (2), SARC (2), KIRC (3), LGG (3), LUSC (3), THCA (3), UCEC (3), LUAD (4), OV (4), STAD (6), BRCA (7)	POLD1 (2), ERCC2 (17), BRIP1 (36)
C TYPE LECTIN RECEPTORS CLRS, CD209 DC SIGN SIGNALING	8	-1.12593	0.800664	0.945451	BLCA (1), BRCA (1), CESC (1), KIRC (1), LGG (1), PAAD (1), STAD (1), UCEC (1), UVM (1)	HRAS (3), KRAS (3), RAF1 (3)
RHO GTPASES ACTIVATE IQGAPS	8	-1.03469	0.816504	0.945451	ACC (1), LGG (1), LUSC (1), OV (1), PAAD (1), PRAD (1), STAD (1), THYM (1)	MEN1 (2), CDH1 (6)
NEGATIVE FEEDBACK REGULATION OF MAPK PATHWAY	5	1.20415	0.830871	0.945451	BLCA (1), BRCA (1), CESC (1), KIRC (1), PRAD (1), STAD (1), UCEC (1)	RAF1 (3), MAP2K2 (4)
UCH PROTEINASES	12	-0.795923	0.826952	0.945451	BRCA (1), COAD (1), ESCA (1), LUAD (1), MESO (1), THCA (1), UVM (1), LIHC (2), KIRC (3)	BARD1 (4), BAP1 (8)
TRANSCRIPTIONAL REGULATION BY RUNX1	8	-1.16344	0.794154	0.945451	CESC (1), LAML (1), OV (1), READ (1), BRCA (2), SKCM (2), LGG (3)	SMARCA4 (1), SMARCB1 (1), SMARCE1 (1), PAX5 (2), PTPN11 (6)
RESPIRATORY ELECTRON TRANSPORT, RESPIRATORY ELECTRON TRANSPORT ATP SYNTHESIS BY CHEMIOSMOTIC COUPLING AND HEAT PRODUCTION BY UNCOUPLING PROTEINS	20	-0.496864	0.86037	0.967335	COAD (1), HNSC (1), LGG (1), LIHC (1), OV (1), STAD (1), TGCT (1), THCA (1), UCEC (1), SKCM (3), PCPG (9)	SDHC (1), SDHD (4), SDHB (7), SDHA (9)
SIGNALING BY RHO GTPASES	35	0.348543	0.87036	0.968101	ACC (1), HNSC (1), KIRC (1), KIRP (1), LGG (1), LIHC (1), OV (1), PAAD (1), PCPG (1), PRAD (1), SARC (1), SKCM (1), TGCT (1), THCA (1), THYM (1), UCS (1), CESC (2), LUAD (2), STAD (2), UCEC (2), GBM (4), LUSC (5), BRCA (6)	SOS1 (1), SRGAP1 (1), MEN1 (2), CDKN1B (3), NF2 (3), AR (4), CDH1 (6), BUB1B (19)
SHC1 EVENTS IN ERBB4 SIGNALING, SIGNALING BY THE B CELL RECEPTOR BCR, SIGNALLING TO RAS, SIGNALLING TO ERKS, NCAM SIGNALING FOR NEURITE OUT GROWTH, SOS MEDIATED SIGNALLING, DAP12 INTERACTIONS, DAP12 SIGNALING, SHC RELATED EVENTS TRIGGERED BY IGF1R, FCERI MEDIATED MAPK ACTIVATION, SHC MEDIATED CASCADE:FGFR1, SHC MEDIATED CASCADE:FGFR2, SHC MEDIATED CASCADE:FGFR3, SHC MEDIATED CASCADE:FGFR4, SIGNAL…	7	-0.797851	0.867049	0.968101	BLCA (1), BRCA (1), LGG (1), PAAD (1), PCPG (1), STAD (1), UVM (1)	SOS1 (1), HRAS (3), KRAS (3)
IMMUNOREGULATORY INTERACTIONS BETWEEN A LYMPHOID AND A NON LYMPHOID CELL	7	-0.748297	0.875251	0.968363	ACC (1), HNSC (1), LGG (1), LUSC (1), OV (1), PRAD (1), STAD (1)	SH2D1A (1), CDH1 (6)
SIGNALING BY NTRKS	12	-0.522124	0.885982	0.969917	BLCA (1), LAML (1), LUAD (1), PAAD (1), PCPG (1), SKCM (1), STAD (1), UVM (1), BRCA (3), LGG (3)	SOS1 (1), STAT3 (1), HRAS (3), KRAS (3), PTPN11 (6)
OTHER INTERLEUKIN SIGNALING, MAPK FAMILY SIGNALING CASCADES	75	0.215934	0.882671	0.969917	ACC (1), CHOL (1), COAD (1), GBM (1), HNSC (1), KICH (1), LAML (1), MESO (1), READ (1), TGCT (1), THYM (1), UVM (1), KIRC (2), LUSC (2), SKCM (2), STAD (2), THCA (2), BLCA (3), PAAD (3), PRAD (3), CESC (4), KIRP (4), LGG (4), OV (4), LUAD (5), UCEC (5), SARC (6), BRCA (8), PCPG (15)	SOS1 (1), KIT (2), PDGFRA (2), HRAS (3), KRAS (3), RAF1 (3), MAP2K2 (4), MET (5), PTPN11 (6), EGFR (13), NF1 (18), RET (26)
HORMONE LIGAND BINDING RECEPTORS, G ALPHA S SIGNALLING EVENTS, CLASS A 1 RHODOPSIN LIKE RECEPTORS	5	-0.747934	0.89445	0.971384	BLCA (1), GBM (1), OV (1), READ (1), SKCM (1), TGCT (1)	TSHR (6)
RAF INDEPENDENT MAPK1 3 ACTIVATION, MAPK1 ERK2 ACTIVATION	7	0.618931	0.896662	0.971384	BLCA (1), LAML (1), PRAD (1), SKCM (1), STAD (1), LGG (2), BRCA (3)	MAP2K2 (4), PTPN11 (6)
DOWNSTREAM SIGNALING EVENTS OF B CELL RECEPTOR BCR, P38MAPK EVENTS, ACTIVATION OF RAS IN B CELLS, SIGNALING BY VEGF, CREB1 PHOSPHORYLATION THROUGH NMDA RECEPTOR MEDIATED ACTIVATION OF RAS SIGNALING, RAS ACTIVATION UPON CA2PLUS INFLUX THROUGH NMDA RECEPTOR, VEGFR2 MEDIATED CELL PROLIFERATION, PTK6 REGULATES RHO GTPASES RAS GTPASE AND MAP KINASES, ESTROGEN STIMULATED SIGNALING THROUGH PRKCZ	6	-0.603766	0.906627	0.973884	BLCA (1), BRCA (1), LGG (1), PAAD (1), STAD (1), UVM (1)	HRAS (3), KRAS (3)
INTERLEUKIN 6 SIGNALING, INTERLEUKIN 6 FAMILY SIGNALING	6	-0.562335	0.913016	0.973884	GBM (1), LAML (1), LUAD (1), SKCM (1), BRCA (2), LGG (2)	CBL (1), STAT3 (1), PTPN11 (6)
HDR THROUGH MMEJ ALT NHEJ	18	0.335517	0.910171	0.973884	KIRP (1), LGG (1), LIHC (1), OV (1), PCPG (1), PRAD (1), READ (1), SKCM (1), TGCT (1), UVM (1), BLCA (2), BRCA (2), GBM (2), LUAD (2), STAD (2), UCEC (2)	RAD50 (4), NBN (18)
RESOLUTION OF AP SITES VIA THE MULTIPLE NUCLEOTIDE PATCH REPLACEMENT PATHWAY, DNA REPLICATION, RECOGNITION OF DNA DAMAGE BY PCNA CONTAINING REPLICATION COMPLEX, TELOMERE C STRAND LAGGING STRAND SYNTHESIS, PCNA DEPENDENT LONG PATCH BASE EXCISION REPAIR, GAP FILLING DNA REPAIR SYNTHESIS AND LIGATION IN GG NER	12	-0.248854	0.945531	0.976197	BRCA (1), CESC (1), GBM (1), LGG (1), LUAD (1), LUSC (1), SKCM (1), THCA (1), UCEC (1), KIRC (2), LIHC (2), STAD (3)	POLD1 (2), POLE (14)
APOPTOTIC CLEAVAGE OF CELL ADHESION PROTEINS, ADHERENS JUNCTIONS INTERACTIONS, CELL CELL JUNCTION ORGANIZATION, CELL JUNCTION ORGANIZATION, INLA MEDIATED ENTRY OF LISTERIA MONOCYTOGENES INTO HOST CELLS	6	-0.439058	0.93204	0.976197	ACC (1), LGG (1), LUSC (1), OV (1), PRAD (1), STAD (1)	CDH1 (6)
CELL CYCLE CHECKPOINTS	308	-0.0383876	0.95814	0.976197	CHOL (1), DLBC (1), LAML (1), UVM (1), MESO (2), THYM (2), UCS (2), ACC (3), KICH (3), ESCA (5), KIRP (5), PCPG (5), TGCT (5), READ (6), HNSC (7), KIRC (7), LIHC (8), PAAD (8), CESC (9), THCA (11), COAD (12), UCEC (12), PRAD (13), SARC (13), SKCM (14), LGG (15), LUSC (15), GBM (16), BLCA (19), LUAD (21), STAD (23), OV (46), BRCA (57)	CDKN1B (3), BARD1 (4), RAD50 (4), CDKN2A (10), ATR (14), WRN (16), NBN (18), BUB1B (19), TP53 (21), CHEK2 (28), BLM (32), BRIP1 (36), ATM (57), BRCA1 (106)
SCF SKP2 MEDIATED DEGRADATION OF P27 P21, PTK6 REGULATES CELL CYCLE	5	-0.267811	0.962117	0.976197	BRCA (1), KIRC (1), PAAD (1), SARC (1), LUAD (2)	CDK4 (3), CDKN1B (3)
SUMOYLATION	175	-0.0458723	0.962038	0.976197	MESO (1), PAAD (1), THYM (1), CHOL (2), KICH (2), ACC (3), KIRP (3), READ (3), TGCT (3), HNSC (4), LIHC (4), PRAD (4), COAD (5), THCA (5), SKCM (6), CESC (7), LGG (7), LUSC (7), UCEC (7), BLCA (8), GBM (8), LUAD (8), PCPG (9), SARC (9), KIRC (11), STAD (11), BRCA (32), OV (40)	MITF (3), AR (4), XPC (7), CDKN2A (10), VHL (12), WRN (16), TP53 (21), BLM (32), BRCA1 (106)
REGULATION OF INSULIN LIKE GROWTH FACTOR IGF TRANSPORT AND UPTAKE BY INSULIN LIKE GROWTH FACTOR BINDING PROTEINS IGFBPS	15	-0.188236	0.953918	0.976197	ACC (1), BLCA (1), HNSC (1), LUAD (1), OV (1), PAAD (1), PRAD (1), SARC (1), SKCM (1), THYM (1), UCEC (1), LIHC (2), THCA (2)	MEN1 (2), SERPINA1 (13)
REGULATION OF TP53 ACTIVITY	290	-0.0519474	0.945007	0.976197	CHOL (1), DLBC (1), LAML (1), UCS (1), UVM (1), MESO (2), THYM (2), ACC (3), KICH (3), KIRP (4), PCPG (5), TGCT (5), ESCA (6), HNSC (6), KIRC (6), READ (6), LIHC (7), CESC (8), PAAD (8), LUSC (11), THCA (11), UCEC (11), COAD (12), GBM (12), SARC (12), PRAD (13), SKCM (13), LGG (15), BLCA (19), LUAD (19), STAD (23), OV (46), BRCA (54)	STK11 (1), BARD1 (4), RAD50 (4), CDKN2A (10), ATR (14), WRN (16), NBN (18), TP53 (21), CHEK2 (28), BLM (32), BRIP1 (36), ATM (57), BRCA1 (106)
RAF ACTIVATION, MAP2K AND MAPK ACTIVATION, NEGATIVE REGULATION OF MAPK PATHWAY, SIGNALING BY MODERATE KINASE ACTIVITY BRAF MUTANTS, SIGNALING BY BRAF AND RAF FUSIONS	11	0.218328	0.954216	0.976197	CESC (1), KIRC (1), LGG (1), PAAD (1), PRAD (1), UCEC (1), UVM (1), BLCA (2), BRCA (2), STAD (2)	HRAS (3), KRAS (3), RAF1 (3), MAP2K2 (4)
DNA DOUBLE STRAND BREAK RESPONSE	208	-0.0600995	0.945874	0.976197	DLBC (1), KICH (1), LAML (1), UCS (1), ACC (2), HNSC (2), MESO (2), READ (2), THYM (2), UVM (2), ESCA (3), PCPG (3), KIRP (4), CESC (5), COAD (5), SARC (5), TGCT (5), THCA (5), LUSC (6), PAAD (6), KIRC (7), LIHC (7), GBM (8), SKCM (8), UCEC (8), LGG (10), PRAD (11), BLCA (13), STAD (15), LUAD (16), BRCA (40), OV (40)	BARD1 (4), RAD50 (4), BAP1 (8), NBN (18), TP53 (21), CHEK2 (28), ATM (57), BRCA1 (106)
RESPONSE TO ELEVATED PLATELET CYTOSOLIC CA2PLUS	13	0.217021	0.950532	0.976197	ACC (1), BLCA (1), HNSC (1), LUAD (1), OV (1), PRAD (1), SARC (1), SKCM (1), UCEC (1), LIHC (2), THCA (2)	SERPINA1 (13)
SIGNALING BY FGFR IN DISEASE, SIGNALING BY NTRK1 TRKA, SIGNALING BY FGFR1 IN DISEASE	8	0.101026	0.981919	0.981919	BLCA (1), BRCA (1), LGG (1), LUAD (1), PAAD (1), PCPG (1), STAD (1), UVM (1)	SOS1 (1), STAT3 (1), HRAS (3), KRAS (3)
SIGNALING BY LEPTIN, INTERLEUKIN 1 FAMILY SIGNALING, INTERLEUKIN 20 FAMILY SIGNALING, INTERLEUKIN 37 SIGNALING	5	-0.13522	0.980868	0.981919	LAML (1), LUAD (1), SKCM (1), BRCA (2), LGG (2)	STAT3 (1), PTPN11 (6)
NEUTROPHIL DEGRANULATION	14	-0.0767825	0.981829	0.981919	ACC (1), BLCA (1), GBM (1), HNSC (1), LUAD (1), OV (1), PRAD (1), SARC (1), SKCM (1), UCEC (1), LIHC (2), THCA (2)	ELANE (1), SERPINA1 (13)
