# Supplementary material for: Germline variants predictive of tumor mutational burden and immune checkpoint inhibitor efficacy
Source: iScience. 2021 Mar 4;24(3):102248. doi: 10.1016/j.isci.2021.102248 (PMC7988326; doi:10.1016/j.isci.2021.102248)
Supplement: Table S3. Gene sets with an increased incidence of damaging somatic mutations in patients with ERCC3 or TP53 pathogenic germline variants, related to figure 4 [file mmc4.xlsx]

## Sheet: Table S3
Table S3. Gene sets with an increased incidence of damaging somatic mutations in patients with ERCC3 or TP53 pathogenic germline variants. Beta is the coefficient for whether or not the patient has a pathogenic germline variant (0=no pathogenic germline variant; 1=pathogenic germline variant) in the linear model used to predict the total number of damaging somatic mutations in the pathway.
Gene	Pathway	Beta	p-value	Adjusted p-value
ERCC3	FORMATION OF INCISION COMPLEX IN GG NER	0.676355	1.60758e-11	2.122e-09
ERCC3	FORMATION OF THE EARLY ELONGATION COMPLEX	0.535826	1.68585e-09	7.41773e-08
ERCC3	DUAL INCISION IN GG NER	0.686177	2.73692e-09	9.03184e-08
ERCC3	RNA POLYMERASE II TRANSCRIPTION ELONGATION	0.718263	4.89921e-08	1.07783e-06
ERCC3	RNA POLYMERASE I TRANSCRIPTION	0.726946	4.17297e-07	6.88541e-06
ERCC3	FORMATION OF HIV ELONGATION COMPLEX IN THE ABSENCE OF HIV TAT	0.517661	5.59068e-07	8.19966e-06
ERCC3	TRANSCRIPTION COUPLED NUCLEOTIDE EXCISION REPAIR TC NER	0.846041	1.09231e-06	1.38044e-05
ERCC3	RNA POLYMERASE I TRANSCRIPTION INITIATION	0.58762	1.15037e-06	1.38044e-05
ERCC3	DUAL INCISION IN TC NER	0.71418	2.97725e-06	3.27497e-05
ERCC3	MRNA CAPPING	0.362802	4.06025e-06	4.12272e-05
ERCC3	HIV INFECTION	1.76419	7.54982e-06	5.86221e-05
TP53	REGULATION OF TP53 ACTIVITY THROUGH PHOSPHORYLATION	1.09034	5.31643e-05	0.000305117
ERCC3	HIV LIFE CYCLE	1.0681	0.000221828	0.00104576
TP53	MITOTIC G2 G2 M PHASES	1.64225	0.000282928	0.00128781
TP53	CELL CYCLE CHECKPOINTS	1.96184	0.000348835	0.00153487
ERCC3	TRANSCRIPTION OF THE HIV GENOME	0.544526	0.000434575	0.00185045
ERCC3	RNA POLYMERASE II TRANSCRIPTION PRE INITIATION AND PROMOTER OPENING	0.400866	0.000780888	0.00303168
TP53	CELL CYCLE	4.12432	0.00152772	0.00560165
ERCC3	DISEASE	6.40968	0.00164316	0.00586209
ERCC3	GENERIC TRANSCRIPTION PATHWAY	6.58826	0.00354223	0.0108738
TP53	REGULATION OF TP53 ACTIVITY	1.23946	0.00378783	0.0113635
TP53	THE ROLE OF GTSE1 IN G2 M PROGRESSION AFTER G2 CHECKPOINT	0.518102	0.00476707	0.0133884
ERCC3	FORMATION OF TC NER PRE INCISION COMPLEX	0.315501	0.00702411	0.0193163
