# Supplementary material for: Germline variants predictive of tumor mutational burden and immune checkpoint inhibitor efficacy
Source: iScience. 2021 Mar 4;24(3):102248. doi: 10.1016/j.isci.2021.102248 (PMC7988326; doi:10.1016/j.isci.2021.102248)
Supplement: Table S4 Number of somatic mutations in patients with and without pathogenic germline variants in the test gene set in a cohort of 140 patients diagnosed with SKCM treated with immune checkpoint inhibitors, related to figure 5 [file mmc5.xlsx]

## Sheet: Sheet1
Table S4. Number of somatic mutations in patients with and without pathogenic germline variants in the test gene set in a cohort of 140 patients diagnosed with SKCM treated with immune checkpoint inhibitors.
Gene Set	Metric	Median Number of Mutations		p-value
		With PGV in Gene Set	Without PGV in Gene Set
Disease	Total Mutations	433	361	0.98
Disease	Nonsynonymous Mutations	279	230	0.953
Disease	Clonal Nonsynonymous Mutations	217	180	0.952
Pooled	Total Mutations	409	361	0.821
Pooled	Nonsynonymous Mutations	275	230	0.807
Pooled	Clonal Nonsynonymous Mutations	196	180	0.926
